# Supplementary material for: Hexaaqua­magnesium(II) bis­{[2-(1-phenyl-1H-tetra­zol-5-yl)sulfan­yl]acetate}
Source: Acta Crystallogr Sect E Struct Rep Online. 2010 May 15;66(Pt 6):m657. doi: 10.1107/S1600536810016983 (PMC2979576; doi:10.1107/S1600536810016983)
Supplement: Supplementary file 1 [file e-66-0m657-sup1.cif]

##############################################################################
###                                                                        ###
###        Electronic paper (Acta Crystallographica Section E)             ###
###                                                                        ###
##############################################################################
#                                                                            #
# This CIF contains the data in a paper accepted for publication in Acta     #
# Crystallographica Section E. It conforms to the requirements of Notes      #
# for Authors for Section E, and has been peer reviewed under the auspices   #
# of the IUCr Commission on Journals.                                        #
#                                                                            #
# Full details of the Crystallographic Information File format               #
# are given in the paper "The Crystallographic Information File (CIF):       #
# a New Standard Archive File for Crystallography" by S. R. Hall, F. H.      #
# Allen and I. D. Brown [Acta Cryst. (1991), A47, 655-685].                  #
#                                                                            #
# The current version of the core CIF dictionary is obtainable from          #
# ftp://ftp.iucr.org/pub/cif_core.dic. The current version number is 2.4.    #
#                                                                            #
# Software is freely available for graphical display of the structure(s) in  #
# this CIF.  For information consult the CIF home page http://www.iucr.org/  #
# cif/home.html                                                              #
#                                                                            #
# This file may be used for bona fide research purposes within the           #
# scientific community so long as proper attribution is given to the journal # 
# article from which it was obtained.                                        #
#                                                                            #
##############################################################################
                                             
data_I
_audit_creation_method     SHELXL-97
_chemical_name_systematic
;
Hexaaquamagnesium(II)
bis{[2-(1-phenyl-1<i>H</i>-tetrazol-5-yl)sulfanyl]acetate}
;
_chemical_name_common     ?
_chemical_formula_moiety     'H12 Mg1 O6 2+, 2(C9 H7 N4 O2 S -)'
_chemical_formula_sum     'C18 H26 Mg N8 O10 S2 '
_chemical_formula_iupac     '[Mg (H2 O)6] (C9 H7 N4 O2 S)2'
_chemical_formula_weight     602.92
_chemical_melting_point     ?
_symmetry_cell_setting     triclinic
_symmetry_space_group_name_H-M     'P -1'
_symmetry_space_group_name_Hall     '-P 1'
loop_
    _symmetry_equiv_pos_as_xyz
    'x, y, z'
    '-x, -y, -z'
_cell_length_a     6.8380(14)
_cell_length_b     7.5220(15)
_cell_length_c     13.556(3)
_cell_angle_alpha     92.57(3)
_cell_angle_beta     99.14(3)
_cell_angle_gamma     100.07(3)
_cell_volume     675.9(2)
_cell_formula_units_Z     1
_cell_measurement_reflns_used     1867
_cell_measurement_theta_min     2.0
_cell_measurement_theta_max     25.0
_cell_measurement_temperature     293(2)
_exptl_crystal_description     prism
_exptl_crystal_colour     colourless
_exptl_crystal_size_max     0.25
_exptl_crystal_size_mid     0.13
_exptl_crystal_size_min     0.08
_exptl_crystal_density_diffrn     1.481
_exptl_crystal_density_meas     ?
_exptl_crystal_density_method     'not measured'
_exptl_crystal_F_000     314.0
_exptl_absorpt_coefficient_mu     0.286
_exptl_absorpt_correction_type     multi-scan
_exptl_absorpt_process_details
;
(SADABS; Bruker, 2001)
;
_exptl_absorpt_correction_T_min     0.8061
_exptl_absorpt_correction_T_max     0.9314
_exptl_special_details
;
;
_diffrn_ambient_temperature     293(2)
_diffrn_radiation_type     MoK\a
_diffrn_radiation_wavelength     0.71073
_diffrn_radiation_source     'fine-focus sealed tube'
_diffrn_radiation_monochromator     graphite
_diffrn_measurement_device_type     'Bruker SMART CCD area-detector'
_diffrn_measurement_method     'phi and omega scans'
_diffrn_detector_area_resol_mean     ?
_diffrn_reflns_number     3914
_diffrn_reflns_av_R_equivalents     0.0257
_diffrn_reflns_av_sigmaI/netI     0.0427
_diffrn_reflns_theta_min     3.05
_diffrn_reflns_theta_max     25.00
_diffrn_reflns_theta_full     25.00
_diffrn_measured_fraction_theta_max     0.995
_diffrn_measured_fraction_theta_full     0.995
_diffrn_reflns_limit_h_min     -8
_diffrn_reflns_limit_h_max     7
_diffrn_reflns_limit_k_min     -8
_diffrn_reflns_limit_k_max     8
_diffrn_reflns_limit_l_min     -16
_diffrn_reflns_limit_l_max     16
_diffrn_standards_number     0
_diffrn_standards_interval_count     .
_diffrn_standards_interval_time     .
_diffrn_standards_decay_%     ?
_refine_special_details
;
;
_reflns_number_total     2347
_reflns_number_gt     1867
_reflns_threshold_expression     I>2\s(I)
_refine_ls_structure_factor_coef     Fsqd
_refine_ls_matrix_type     full
_refine_ls_R_factor_all     0.0645
_refine_ls_R_factor_gt     0.0469
_refine_ls_wR_factor_gt     0.1143
_refine_ls_wR_factor_ref     0.1224
_refine_ls_goodness_of_fit_ref     1.017
_refine_ls_restrained_S_all     1.017
_refine_ls_number_reflns     2347
_refine_ls_number_parameters     202
_refine_ls_number_restraints     0
_refine_ls_hydrogen_treatment     mixed
_refine_ls_weighting_scheme     calc
_refine_ls_weighting_details
              'w=1/[\s^2^(Fo^2^)+(0.0670P)^2^+0.2500P] where P=(Fo^2^+2Fc^2^)/3'
_atom_sites_solution_hydrogens     geom
_atom_sites_solution_primary     direct
_atom_sites_solution_secondary     difmap
_refine_ls_shift/su_max     0.000
_refine_ls_shift/su_mean     0.000
_refine_diff_density_max     0.246
_refine_diff_density_min     -0.296
_refine_ls_extinction_method     none
_refine_ls_extinction_coef     ?
loop_
    _atom_type_symbol
    _atom_type_description
    _atom_type_scat_dispersion_real
    _atom_type_scat_dispersion_imag
    _atom_type_scat_source
    'C' 'C' 0.0033 0.0016
                         'International Tables Vol C Tables 4.2.6.8 and 6.1.1.4'
    'H' 'H' 0.0000 0.0000
                         'International Tables Vol C Tables 4.2.6.8 and 6.1.1.4'
    'N' 'N' 0.0061 0.0033
                         'International Tables Vol C Tables 4.2.6.8 and 6.1.1.4'
    'O' 'O' 0.0106 0.0060
                         'International Tables Vol C Tables 4.2.6.8 and 6.1.1.4'
    'Mg' 'Mg' 0.0486 0.0363
                         'International Tables Vol C Tables 4.2.6.8 and 6.1.1.4'
    'S' 'S' 0.1246 0.1234
                         'International Tables Vol C Tables 4.2.6.8 and 6.1.1.4'
_computing_data_collection     'SMART (Bruker, 2001)'
_computing_cell_refinement     'SAINT (Bruker, 2001)'
_computing_data_reduction     'SAINT (Bruker, 2001)'
_computing_structure_solution     'SHELXS97 (Sheldrick, 2008)'
_computing_structure_refinement     'SHELXS97 (Sheldrick, 2008)'
_computing_molecular_graphics     'SHELXTL (Sheldrick, 2008)'
_computing_publication_material     'SHELXTL (Sheldrick, 2008)'
loop_
    _atom_site_type_symbol
    _atom_site_label
    _atom_site_fract_x
    _atom_site_fract_y
    _atom_site_fract_z
    _atom_site_U_iso_or_equiv
    _atom_site_adp_type
    _atom_site_calc_flag
    _atom_site_refinement_flags
    _atom_site_occupancy
    _atom_site_disorder_assembly
    _atom_site_disorder_group
    Mg Mg1 1.0000 0.0000 1.0000 0.0290(3) Uani d S 1 . .
    C C1 0.5668(4) 0.3487(4) 0.8626(2) 0.0316(6) Uani d . 1 . .
    C C2 0.4066(4) 0.4641(4) 0.8376(2) 0.0334(7) Uani d . 1 . .
    H H2A 0.4655 0.5792 0.8155 0.040 Uiso calc R 1 . .
    H H2B 0.3472 0.4874 0.8962 0.040 Uiso calc R 1 . .
    C C3 0.0428(4) 0.4804(4) 0.72657(19) 0.0292(6) Uani d . 1 . .
    C C4 -0.1942(4) 0.3060(4) 0.5768(2) 0.0321(7) Uani d . 1 . .
    C C5 -0.1784(4) 0.1299(4) 0.5934(2) 0.0393(7) Uani d . 1 . .
    H H5 -0.1309 0.0985 0.6572 0.047 Uiso calc R 1 . .
    C C6 -0.2343(4) 0.0001(4) 0.5137(3) 0.0491(9) Uani d . 1 . .
    H H6A -0.2206 -0.1191 0.5232 0.059 Uiso calc R 1 . .
    C C7 -0.3105(5) 0.0470(5) 0.4198(2) 0.0503(9) Uani d . 1 . .
    H H7A -0.3477 -0.0407 0.3664 0.060 Uiso calc R 1 . .
    C C8 -0.3314(5) 0.2215(5) 0.4051(2) 0.0526(9) Uani d . 1 . .
    H H8A -0.3861 0.2511 0.3420 0.063 Uiso calc R 1 . .
    C C9 -0.2721(5) 0.3546(4) 0.4831(2) 0.0431(8) Uani d . 1 . .
    H H9A -0.2842 0.4740 0.4730 0.052 Uiso calc R 1 . .
    N N1 -0.1273(3) 0.4464(3) 0.65654(16) 0.0326(6) Uani d . 1 . .
    N N2 -0.2303(4) 0.5835(4) 0.66553(19) 0.0449(7) Uani d . 1 . .
    N N3 -0.1245(4) 0.6943(4) 0.73682(19) 0.0465(7) Uani d . 1 . .
    N N4 0.0470(4) 0.6354(3) 0.77710(17) 0.0364(6) Uani d . 1 . .
    O O1 0.5227(3) 0.1854(3) 0.83268(16) 0.0427(6) Uani d . 1 . .
    O O2 0.7301(3) 0.4261(3) 0.91271(18) 0.0550(7) Uani d . 1 . .
    O O3 1.0502(3) 0.2699(3) 0.97908(17) 0.0371(5) Uani d . 1 . .
    O O4 1.2154(4) -0.0513(3) 0.91404(18) 0.0453(6) Uani d . 1 . .
    O O5 0.7751(3) -0.0466(3) 0.87611(17) 0.0465(6) Uani d . 1 . .
    S S1 0.21753(11) 0.33953(10) 0.73900(5) 0.0384(2) Uani d . 1 . .
    H H5B 0.700(5) 0.027(5) 0.857(2) 0.050(10) Uiso d . 1 . .
    H H3B 1.122(5) 0.338(5) 1.016(3) 0.048(11) Uiso d . 1 . .
    H H5A 0.793(6) -0.110(5) 0.827(3) 0.069(12) Uiso d . 1 . .
    H H4B 1.194(6) -0.160(6) 0.877(3) 0.088(14) Uiso d . 1 . .
    H H4A 1.291(6) 0.020(5) 0.893(3) 0.058(13) Uiso d . 1 . .
    H H3A 0.935(8) 0.313(7) 0.944(4) 0.13(2) Uiso d . 1 . .
loop_
    _atom_site_aniso_label
    _atom_site_aniso_U_11
    _atom_site_aniso_U_22
    _atom_site_aniso_U_33
    _atom_site_aniso_U_12
    _atom_site_aniso_U_13
    _atom_site_aniso_U_23
    Mg1 0.0306(7) 0.0222(6) 0.0334(7) 0.0083(5) 0.0007(5) -0.0019(5)
    C1 0.0297(15) 0.0306(15) 0.0319(14) 0.0047(12) -0.0013(12) 0.0008(12)
    C2 0.0324(16) 0.0308(14) 0.0343(15) 0.0082(12) -0.0033(12) -0.0029(12)
    C3 0.0292(15) 0.0322(15) 0.0266(13) 0.0097(12) 0.0018(11) -0.0003(12)
    C4 0.0255(15) 0.0358(16) 0.0339(15) 0.0065(12) 0.0024(11) -0.0041(12)
    C5 0.0311(16) 0.0384(17) 0.0465(17) 0.0091(13) -0.0016(13) 0.0013(14)
    C6 0.0349(18) 0.0360(17) 0.073(2) 0.0084(14) 0.0021(16) -0.0108(16)
    C7 0.0375(18) 0.057(2) 0.053(2) 0.0069(15) 0.0059(15) -0.0239(17)
    C8 0.051(2) 0.069(2) 0.0327(16) 0.0058(17) -0.0001(14) -0.0053(16)
    C9 0.0505(19) 0.0411(17) 0.0350(16) 0.0109(14) -0.0037(14) 0.0036(14)
    N1 0.0326(13) 0.0342(13) 0.0319(12) 0.0148(10) -0.0002(10) -0.0021(10)
    N2 0.0429(15) 0.0470(15) 0.0463(15) 0.0262(12) -0.0046(12) -0.0083(13)
    N3 0.0496(16) 0.0457(16) 0.0458(15) 0.0250(13) -0.0013(12) -0.0113(13)
    N4 0.0380(14) 0.0347(13) 0.0375(13) 0.0167(11) 0.0007(11) -0.0051(11)
    O1 0.0356(12) 0.0297(11) 0.0581(13) 0.0117(9) -0.0097(10) -0.0065(10)
    O2 0.0371(13) 0.0327(12) 0.0827(17) 0.0054(9) -0.0239(12) -0.0032(11)
    O3 0.0390(13) 0.0231(10) 0.0454(12) 0.0059(9) -0.0035(10) -0.0018(10)
    O4 0.0471(15) 0.0331(12) 0.0552(14) -0.0001(11) 0.0188(12) -0.0099(11)
    O5 0.0509(14) 0.0469(14) 0.0413(13) 0.0279(11) -0.0094(10) -0.0129(11)
    S1 0.0359(4) 0.0357(4) 0.0410(4) 0.0180(3) -0.0097(3) -0.0103(3)
_geom_special_details
;
All esds (except the esd in the dihedral angle between two l.s. planes) are
estimated using the full covariance matrix. The cell esds are taken into
account individually in the estimation of esds in distances, angles and
torsion angles; correlations between esds in cell parameters are only used
when they are defined by crystal symmetry. An approximate (isotropic)
treatment of cell esds is used for estimating esds involving l.s. planes.
;
loop_
    _geom_bond_atom_site_label_1
    _geom_bond_atom_site_label_2
    _geom_bond_site_symmetry_2
    _geom_bond_distance
    _geom_bond_publ_flag
    Mg1 O3 2_757 2.039(2) ?
    Mg1 O3 . 2.039(2) y
    Mg1 O5 2_757 2.061(2) ?
    Mg1 O5 . 2.061(2) y
    Mg1 O4 . 2.093(2) y
    Mg1 O4 2_757 2.093(2) ?
    C1 O2 . 1.242(3) ?
    C1 O1 . 1.246(3) ?
    C1 C2 . 1.519(4) ?
    C2 S1 . 1.803(3) ?
    C2 H2A . 0.9700 ?
    C2 H2B . 0.9700 ?
    C3 N4 . 1.319(3) ?
    C3 N1 . 1.358(3) ?
    C3 S1 . 1.725(3) ?
    C4 C5 . 1.373(4) ?
    C4 C9 . 1.388(4) ?
    C4 N1 . 1.438(3) ?
    C5 C6 . 1.383(4) ?
    C5 H5 . 0.9300 ?
    C6 C7 . 1.382(5) ?
    C6 H6A . 0.9300 ?
    C7 C8 . 1.365(5) ?
    C7 H7A . 0.9300 ?
    C8 C9 . 1.383(4) ?
    C8 H8A . 0.9300 ?
    C9 H9A . 0.9300 ?
    N1 N2 . 1.358(3) ?
    N2 N3 . 1.284(3) ?
    N3 N4 . 1.367(3) ?
    O3 H3B . 0.75(4) ?
    O3 H3A . 0.97(6) ?
    O4 H4B . 0.91(5) ?
    O4 H4A . 0.77(4) ?
    O5 H5B . 0.84(4) ?
    O5 H5A . 0.84(4) ?
loop_
    _geom_angle_atom_site_label_1
    _geom_angle_atom_site_label_2
    _geom_angle_atom_site_label_3
    _geom_angle_site_symmetry_1
    _geom_angle_site_symmetry_3
    _geom_angle
    _geom_angle_publ_flag
    O3 Mg1 O3 2_757 . 180.0000(10)
                                 ?
    O3 Mg1 O5 2_757 2_757 90.36(10) ?
    O3 Mg1 O5 . 2_757 89.64(10) ?
    O3 Mg1 O5 2_757 . 89.64(10) ?
    O3 Mg1 O5 . . 90.36(10) ?
    O5 Mg1 O5 2_757 . 180.0000(10)
                                 ?
    O3 Mg1 O4 2_757 . 87.11(10) ?
    O3 Mg1 O4 . . 92.89(10) ?
    O5 Mg1 O4 2_757 . 88.33(10) ?
    O5 Mg1 O4 . . 91.67(10) ?
    O3 Mg1 O4 2_757 2_757 92.89(10) ?
    O3 Mg1 O4 . 2_757 87.11(10) ?
    O5 Mg1 O4 2_757 2_757 91.67(10) ?
    O5 Mg1 O4 . 2_757 88.33(10) ?
    O4 Mg1 O4 . 2_757 180.0000(10)
                                 ?
    O2 C1 O1 . . 125.7(3) ?
    O2 C1 C2 . . 116.6(2) ?
    O1 C1 C2 . . 117.6(2) ?
    C1 C2 S1 . . 107.16(18) ?
    C1 C2 H2A . . 110.3 ?
    S1 C2 H2A . . 110.3 ?
    C1 C2 H2B . . 110.3 ?
    S1 C2 H2B . . 110.3 ?
    H2A C2 H2B . . 108.5 ?
    N4 C3 N1 . . 108.1(2) ?
    N4 C3 S1 . . 129.0(2) ?
    N1 C3 S1 . . 122.93(19) ?
    C5 C4 C9 . . 121.5(3) ?
    C5 C4 N1 . . 120.5(2) ?
    C9 C4 N1 . . 118.0(3) ?
    C4 C5 C6 . . 118.9(3) ?
    C4 C5 H5 . . 120.6 ?
    C6 C5 H5 . . 120.6 ?
    C7 C6 C5 . . 120.1(3) ?
    C7 C6 H6A . . 119.9 ?
    C5 C6 H6A . . 119.9 ?
    C8 C7 C6 . . 120.4(3) ?
    C8 C7 H7A . . 119.8 ?
    C6 C7 H7A . . 119.8 ?
    C7 C8 C9 . . 120.6(3) ?
    C7 C8 H8A . . 119.7 ?
    C9 C8 H8A . . 119.7 ?
    C8 C9 C4 . . 118.5(3) ?
    C8 C9 H9A . . 120.8 ?
    C4 C9 H9A . . 120.8 ?
    N2 N1 C3 . . 108.3(2) ?
    N2 N1 C4 . . 120.9(2) ?
    C3 N1 C4 . . 130.5(2) ?
    N3 N2 N1 . . 106.2(2) ?
    N2 N3 N4 . . 111.7(2) ?
    C3 N4 N3 . . 105.8(2) ?
    Mg1 O3 H3B . . 123(3) ?
    Mg1 O3 H3A . . 115(3) ?
    H3B O3 H3A . . 115(4) ?
    Mg1 O4 H4B . . 119(3) ?
    Mg1 O4 H4A . . 127(3) ?
    H4B O4 H4A . . 111(4) ?
    Mg1 O5 H5B . . 125(2) ?
    Mg1 O5 H5A . . 118(3) ?
    H5B O5 H5A . . 110(3) ?
    C3 S1 C2 . . 100.91(12) ?
loop_
    _geom_torsion_atom_site_label_1
    _geom_torsion_atom_site_label_2
    _geom_torsion_atom_site_label_3
    _geom_torsion_atom_site_label_4
    _geom_torsion_site_symmetry_1
    _geom_torsion_site_symmetry_2
    _geom_torsion_site_symmetry_3
    _geom_torsion_site_symmetry_4
    _geom_torsion
    _geom_torsion_publ_flag
    O2 C1 C2 S1 . . . . 164.8(2) ?
    O1 C1 C2 S1 . . . . -16.2(3) ?
    C9 C4 C5 C6 . . . . 2.6(4) ?
    N1 C4 C5 C6 . . . . -176.6(3) ?
    C4 C5 C6 C7 . . . . -2.0(5) ?
    C5 C6 C7 C8 . . . . -0.1(5) ?
    C6 C7 C8 C9 . . . . 1.6(5) ?
    C7 C8 C9 C4 . . . . -1.0(5) ?
    C5 C4 C9 C8 . . . . -1.1(5) ?
    N1 C4 C9 C8 . . . . 178.1(3) ?
    N4 C3 N1 N2 . . . . -0.7(3) ?
    S1 C3 N1 N2 . . . . -179.1(2) ?
    N4 C3 N1 C4 . . . . 173.4(3) ?
    S1 C3 N1 C4 . . . . -5.0(4) ?
    C5 C4 N1 N2 . . . . -142.3(3) ?
    C9 C4 N1 N2 . . . . 38.4(4) ?
    C5 C4 N1 C3 . . . . 44.2(4) ?
    C9 C4 N1 C3 . . . . -135.0(3) ?
    C3 N1 N2 N3 . . . . 0.7(3) ?
    C4 N1 N2 N3 . . . . -174.0(3) ?
    N1 N2 N3 N4 . . . . -0.5(4) ?
    N1 C3 N4 N3 . . . . 0.3(3) ?
    S1 C3 N4 N3 . . . . 178.7(2) ?
    N2 N3 N4 C3 . . . . 0.1(4) ?
    N4 C3 S1 C2 . . . . -0.9(3) ?
    N1 C3 S1 C2 . . . . 177.1(2) ?
    C1 C2 S1 C3 . . . . 176.0(2) ?
loop_
    _geom_hbond_atom_site_label_D
    _geom_hbond_atom_site_label_H
    _geom_hbond_atom_site_label_A
    _geom_hbond_site_symmetry_A
    _geom_hbond_distance_DH
    _geom_hbond_distance_HA
    _geom_hbond_distance_DA
    _geom_hbond_angle_DHA
    O3 H3A O2 1_555 0.97(5) 1.77(6) 2.711(3) 164(5)
    O3 H3B O2 2_767 0.75(4) 2.00(4) 2.727(3) 162(4)
    O4 H4A O1 1_655 0.77(4) 2.13(4) 2.899(3) 172(4)
    O4 H4B N4 1_645 0.92(4) 2.01(4) 2.882(3) 158(4)
    O5 H5A N3 1_645 0.84(4) 2.08(4) 2.896(4) 164(4)
    O5 H5B O1 1_555 0.84(4) 1.85(4) 2.682(3) 172(3)
data_global
_journal_date_recd_electronic     2010-04-02
_journal_date_accepted     2010-05-10
_journal_name_full     'Acta Crystallographica, Section E'
_journal_year     2010
_journal_volume     66
_journal_issue      6
_journal_page_first     m657
_journal_page_last     m657
_journal_paper_category     QM
_journal_coeditor_code     WM2320
_publ_contact_author_name     'Fu, Chun-Hua'
_publ_contact_author_address
;
 College of Chemistry and Chemical Engineering
 Guangxi Normal University
Guilin, 541004
People's Republic of China
;
_publ_contact_author_email
;
gxnuchem312@yahoo.com.cn
;
_publ_contact_author_fax     '86(773)5817718'
_publ_contact_author_phone     '86(773)5831620'
_publ_section_title
;
Hexaaquamagnesium(II)
bis{[2-(1-phenyl-1<i>H</i>-tetrazol-5-yl)sulfanyl]acetate}
;
loop_
    _publ_author_name
    _publ_author_address
    'Fu, Chun-Hua'
;
College of Chemistry and Chemical Engineering
Guangxi Normal University
Guilin, 541004
People's Republic of China
;
    'Zhou, Xiang'
;
College of Chemistry and Chemical Engineering
Guangxi Normal University
Guilin, 541004
People's Republic of China
;
    'Yu, Qing'
;
College of Chemistry and Chemical Engineering
Guangxi Normal University
Guilin, 541004
People's Republic of China
;
    'Bian, He-Dong'
;
College of Chemistry and Chemical Engineering
Guangxi Normal University
Guilin, 541004
People's Republic of China
;
