# Supplementary material for: Hexaaqua­magnesium(II) bis­{[2-(1-phenyl-1H-tetra­zol-5-yl)sulfan­yl]acetate}
Source: Acta Crystallogr Sect E Struct Rep Online. 2010 May 15;66(Pt 6):m657. doi: 10.1107/S1600536810016983 (PMC2979576; doi:10.1107/S1600536810016983)
Supplement: Supplementary file 2 [file e-66-0m657-Isup2.hkl]

# 
# h,k,l, Fc-squared, Fo-squared, sigma(Fo-squared) and status flag 
# 
data_I
_shelx_title ' AA in P-1' 
_shelx_refln_list_code          4 
_shelx_F_calc_maximum       88.11 
_exptl_crystal_F_000       400.00 
_reflns_d_resolution_high  0.8410 
 
loop_ 
 _symmetry_equiv_pos_as_xyz 
 'x, y, z' 
 '-x, -y, -z' 
 
_cell_length_a     6.8380 
_cell_length_b     7.5220 
_cell_length_c    13.5560 
_cell_angle_alpha  92.565 
_cell_angle_beta   99.139 
_cell_angle_gamma 100.073 
 
_shelx_F_squared_multiplier     1.000 
 
loop_ 
 _refln_index_h 
 _refln_index_k 
 _refln_index_l 
 _refln_F_squared_calc 
 _refln_F_squared_meas 
 _refln_F_squared_sigma 
 _refln_observed_status 
   1   0   0     1689.28     1510.14      5.73 o 
   2   0   0     2828.64     2670.68     11.82 o 
   3   0   0      260.04      270.59      3.58 o 
   4   0   0     1316.08     1290.96     11.48 o 
   5   0   0      309.06      327.10     12.12 o 
   6   0   0       22.77       16.99      5.50 o 
   7   0   0       35.15       26.46      7.93 o 
  -8   1   0        8.30        6.09      5.95 o 
  -7   1   0       52.77       47.95      7.45 o 
  -6   1   0      555.97      540.05     17.35 o 
  -5   1   0       55.79       54.86      2.91 o 
  -4   1   0       68.96       79.55      3.02 o 
  -3   1   0       34.98       42.50      2.04 o 
  -2   1   0      235.85      264.58      3.97 o 
  -1   1   0      325.01      331.92      4.99 o 
   1   1   0        1.11        2.63      0.43 o 
   2   1   0     1152.80     1075.76     16.20 o 
   3   1   0       26.03       23.47      1.26 o 
   4   1   0       77.08       75.13      2.00 o 
   5   1   0        0.09       -0.54      2.79 o 
   6   1   0        1.62        0.24      3.06 o 
   7   1   0       23.20       21.07      6.20 o 
  -8   2   0      171.57      176.41     13.72 o 
  -7   2   0       23.89       19.44      5.90 o 
  -6   2   0      173.28      167.39     10.59 o 
  -5   2   0       86.18       97.69      5.50 o 
  -4   2   0      819.79      866.73     12.03 o 
  -3   2   0      558.09      588.55      8.45 o 
  -2   2   0     1360.55     1369.90     18.06 o 
  -1   2   0      172.43      171.51      4.98 o 
   0   2   0      707.17      711.15     10.50 o 
   1   2   0      605.00      599.33      5.56 o 
   2   2   0      100.35      108.37      4.94 o 
   3   2   0        9.44        6.15      1.06 o 
   4   2   0       10.54       10.36      0.95 o 
   5   2   0       14.81       18.73      5.68 o 
   6   2   0       27.17       31.13      7.78 o 
   7   2   0       43.45       36.83      7.96 o 
  -7   3   0       57.39       65.23      7.86 o 
  -6   3   0        0.73        4.33      5.83 o 
  -5   3   0      371.74      354.31     11.99 o 
  -4   3   0       74.95       73.54      3.61 o 
  -3   3   0      117.20      136.68      4.09 o 
  -2   3   0     2457.44     2664.31     34.02 o 
  -1   3   0      338.06      353.44      6.30 o 
   0   3   0     2498.77     2476.76     25.15 o 
   1   3   0     1337.28     1345.08     10.97 o 
   2   3   0      117.38      111.37      3.78 o 
   3   3   0       14.31       14.75      1.44 o 
   4   3   0      590.27      523.29     17.42 o 
   5   3   0      210.55      203.23     10.91 o 
   6   3   0       55.51       58.45      8.48 o 
  -7   4   0        0.62       10.27      6.59 o 
  -6   4   0        1.98        1.02      2.42 o 
  -5   4   0        0.05        2.88      5.33 o 
  -4   4   0       23.00       19.62      4.39 o 
  -3   4   0      244.85      276.42     10.26 o 
  -2   4   0      994.84      992.41     20.17 o 
  -1   4   0      576.66      520.38      8.47 o 
   0   4   0       25.60       22.20      2.24 o 
   1   4   0        8.96        7.09      1.96 o 
   2   4   0       15.83       19.61      1.80 o 
   3   4   0      248.91      260.74      7.72 o 
   4   4   0        0.71        1.82      1.24 o 
   5   4   0        0.43       -3.07      6.11 o 
   6   4   0       27.14       23.25      8.31 o 
  -7   5   0       51.41       47.17      5.92 o 
  -6   5   0       10.84       12.61      4.01 o 
  -5   5   0       27.61       16.22      3.53 o 
  -4   5   0      367.94      329.91     12.64 o 
  -3   5   0      719.77      710.48     19.19 o 
  -2   5   0        4.74        5.75      1.92 o 
  -1   5   0      345.39      345.57      7.62 o 
   0   5   0       21.91       23.72      2.59 o 
   1   5   0        2.64        3.18      1.68 o 
   2   5   0       32.27       25.32      2.64 o 
   3   5   0       70.61       60.71      3.31 o 
   4   5   0       35.04       29.85      3.93 o 
   5   5   0       51.83       59.19      9.81 o 
  -6   6   0        9.93        3.05      3.44 o 
  -5   6   0       25.73       40.67      8.10 o 
  -4   6   0        0.01        5.32      3.23 o 
  -3   6   0      369.39      349.70      9.26 o 
  -2   6   0       93.71      105.54      5.32 o 
  -1   6   0        1.86        8.02      2.59 o 
   0   6   0      272.01      275.31      8.05 o 
   1   6   0       11.49       17.74      5.21 o 
   2   6   0        8.46        7.84      2.69 o 
   3   6   0       14.30       18.37      2.78 o 
   4   6   0      114.01      109.38      8.48 o 
  -6   7   0      117.31      116.94     10.80 o 
  -5   7   0        0.05        2.78      3.82 o 
  -4   7   0       34.70       34.16      5.32 o 
  -3   7   0        2.32        3.56      3.17 o 
  -2   7   0       26.59       26.43      4.21 o 
  -1   7   0      141.46      141.46      6.84 o 
   0   7   0        0.00        3.25      5.05 o 
   1   7   0       18.49       14.52      3.57 o 
   2   7   0        3.26        7.03      3.18 o 
   3   7   0        5.24       13.15      4.25 o 
  -4   8   0       61.98       58.88     12.80 o 
  -3   8   0      304.52      269.76     16.75 o 
  -2   8   0       76.32       73.52      5.96 o 
  -1   8   0        3.63        5.82      4.15 o 
   0   8   0        9.43        8.43      8.74 o 
   1   8   0       91.23       88.29      6.49 o 
   2   8   0       44.91       46.98      6.60 o 
  -2  -8   1        0.45        4.64      4.96 o 
  -1  -8   1       21.96       26.94      5.24 o 
   0  -8   1       91.58       85.06      5.84 o 
   1  -8   1       52.11       47.36      8.39 o 
   2  -8   1       47.15       36.95      7.95 o 
   3  -8   1       32.60       21.06      7.40 o 
   4  -8   1       24.20       38.02      9.93 o 
  -3  -7   1       61.00       52.85      4.93 o 
  -2  -7   1       94.14       96.88      5.25 o 
  -1  -7   1      231.75      218.74      9.74 o 
   0  -7   1       63.04       54.76      7.13 o 
   1  -7   1       30.20       28.17      3.92 o 
   2  -7   1       32.89       33.64      4.34 o 
   3  -7   1      363.56      337.28     17.08 o 
   4  -7   1        1.21        8.73      5.94 o 
   5  -7   1      166.66      173.13      8.43 o 
  -4  -6   1       54.17       47.73      9.90 o 
  -3  -6   1      226.96      242.32      6.76 o 
  -2  -6   1       67.85       70.92      5.22 o 
  -1  -6   1        9.51        8.67      2.64 o 
   0  -6   1       49.71       48.10      3.83 o 
   1  -6   1      238.75      249.82      7.19 o 
   2  -6   1      105.12      110.69      5.07 o 
   3  -6   1      177.35      181.98      6.36 o 
   4  -6   1        1.52        0.04      3.06 o 
   5  -6   1      173.31      178.32      7.79 o 
   6  -6   1      157.50      157.86      8.67 o 
  -5  -5   1      137.91      147.90     12.66 o 
  -4  -5   1       43.00       43.19      6.99 o 
  -3  -5   1      509.07      515.80      9.16 o 
  -2  -5   1      125.43      124.33      4.32 o 
  -1  -5   1        4.09        0.64      1.47 o 
   0  -5   1      319.44      338.05     14.20 o 
   1  -5   1      115.19      111.42      4.03 o 
   2  -5   1      168.82      181.64      5.33 o 
   3  -5   1       10.14        9.48      4.47 o 
   4  -5   1      644.00      688.01     15.64 o 
   5  -5   1       41.96       41.90      4.73 o 
   6  -5   1        2.75       12.36      4.13 o 
   7  -5   1       23.91       18.62      6.77 o 
  -6  -4   1       28.35       30.88     10.56 o 
  -5  -4   1       23.93       42.95      8.10 o 
  -4  -4   1       12.93       11.48      1.57 o 
  -3  -4   1       13.21       14.21      1.88 o 
  -2  -4   1      527.32      510.78      9.64 o 
  -1  -4   1       65.34       60.17      2.68 o 
   0  -4   1      696.78      750.35     10.80 o 
   1  -4   1      631.09      699.50     19.27 o 
   2  -4   1       93.76       83.65      3.44 o 
   3  -4   1        0.16        2.46      2.77 o 
   4  -4   1       32.74       24.08      4.43 o 
   5  -4   1        0.34        0.95      2.13 o 
   6  -4   1        1.57        7.57      3.25 o 
   7  -4   1      147.67      153.64      8.04 o 
  -7  -3   1        1.17        2.25      5.96 o 
  -6  -3   1       18.53       15.30      6.37 o 
  -5  -3   1       95.96       89.88      9.32 o 
  -4  -3   1      272.22      248.56     10.97 o 
  -3  -3   1      177.10      171.06      3.39 o 
  -2  -3   1       17.78       20.36      6.19 o 
  -1  -3   1      275.78      301.69      4.51 o 
   0  -3   1       39.16       30.80      2.38 o 
   1  -3   1      641.22      591.67      7.08 o 
   2  -3   1      397.96      424.98     10.73 o 
   3  -3   1       77.22       74.74      4.88 o 
   4  -3   1        2.74        7.28      2.30 o 
   5  -3   1       93.20      108.71      5.22 o 
   6  -3   1       27.03       17.40      3.70 o 
   7  -3   1        3.78       10.76      6.66 o 
  -7  -2   1       12.89       13.54      7.02 o 
  -6  -2   1        0.77        2.72      4.62 o 
  -5  -2   1      302.98      294.63     13.21 o 
  -4  -2   1       81.33       68.68      6.37 o 
  -3  -2   1      187.45      179.84     14.41 o 
  -2  -2   1      983.74     1043.19      8.20 o 
  -1  -2   1       21.70       23.71      1.17 o 
   0  -2   1      954.84      940.75     10.77 o 
   1  -2   1      172.87      148.59      4.75 o 
   2  -2   1     3926.89     4190.08     39.21 o 
   3  -2   1      244.23      253.39      5.57 o 
   4  -2   1      186.88      210.82      5.51 o 
   5  -2   1      581.54      609.76     11.07 o 
   6  -2   1       37.13       40.15      4.09 o 
   7  -2   1       12.41        6.59      5.17 o 
  -7  -1   1        3.38        4.10      5.15 o 
  -6  -1   1      123.71      124.85      8.90 o 
  -5  -1   1      121.58      129.23      8.58 o 
  -4  -1   1      131.95      136.16      6.49 o 
  -3  -1   1      186.82      173.35      1.87 o 
  -2  -1   1        7.49        7.00      1.27 o 
  -1  -1   1      447.31      427.62      4.58 o 
   0  -1   1      173.04      166.91      2.22 o 
   1  -1   1     4037.69     3287.78     22.30 o 
   2  -1   1      197.01      226.54      3.58 o 
   3  -1   1       78.82       66.64      4.50 o 
   4  -1   1       99.81       94.05      6.03 o 
   5  -1   1      207.74      221.37      5.74 o 
   6  -1   1        8.79        6.76      4.20 o 
   7  -1   1       11.28       24.68      5.96 o 
  -7   0   1        0.47        8.10      5.35 o 
  -6   0   1      432.51      439.19     16.22 o 
  -5   0   1        1.14        2.48      3.23 o 
  -4   0   1       16.86       10.55      3.19 o 
  -3   0   1      127.04      111.65      4.90 o 
  -2   0   1     3495.63     3252.01     19.27 o 
  -1   0   1       44.46       43.86      4.47 o 
   1   0   1       24.52       20.65      0.59 o 
   2   0   1      769.61      813.64     11.72 o 
   3   0   1       35.68       40.40      1.63 o 
   4   0   1      614.87      632.49      7.69 o 
   5   0   1      177.92      186.42      7.19 o 
   6   0   1      198.04      211.83     12.24 o 
   7   0   1       27.95       20.52      6.64 o 
  -8   1   1       11.75       10.05      6.44 o 
  -7   1   1        2.00        1.28      4.35 o 
  -6   1   1      374.04      371.61     14.40 o 
  -5   1   1      523.51      525.30     14.70 o 
  -4   1   1      788.32      774.18     26.06 o 
  -3   1   1      440.77      462.79     13.82 o 
  -2   1   1       51.95       68.29      1.89 o 
  -1   1   1      830.01      751.47      5.62 o 
   0   1   1      891.94      809.64      2.79 o 
   1   1   1      223.81      233.33      2.34 o 
   2   1   1      166.42      174.47      2.22 o 
   3   1   1      932.49     1045.88      7.85 o 
   4   1   1      237.46      233.36      3.98 o 
   5   1   1      107.36      104.46      7.60 o 
   6   1   1      133.20      126.85     10.50 o 
   7   1   1      112.79      112.28     10.88 o 
  -8   2   1        0.80        3.25      5.59 o 
  -7   2   1        4.09       12.24      5.27 o 
  -6   2   1      186.58      186.67      9.91 o 
  -5   2   1        3.28        6.96      2.29 o 
  -4   2   1        0.25        4.11      1.80 o 
  -3   2   1      386.38      444.86      6.95 o 
  -2   2   1      273.69      276.05      4.52 o 
  -1   2   1      449.64      452.17      8.50 o 
   0   2   1      111.40       87.78      2.41 o 
   1   2   1      268.75      261.27      3.82 o 
   2   2   1      116.19      105.60      4.94 o 
   3   2   1      744.26      699.34     28.10 o 
   4   2   1        0.00        2.42      1.13 o 
   5   2   1        0.89        9.56      4.89 o 
   6   2   1       46.92       43.12      6.99 o 
   7   2   1       33.98       31.30      7.62 o 
  -7   3   1       35.93       33.14      6.68 o 
  -6   3   1       57.70       56.11      4.22 o 
  -5   3   1      143.80      156.80      6.17 o 
  -4   3   1      187.55      220.27      5.89 o 
  -3   3   1      855.08      896.33     13.93 o 
  -2   3   1       69.35       80.04      4.59 o 
  -1   3   1        9.39       11.58      1.64 o 
   0   3   1       65.17       74.08      2.82 o 
   1   3   1     1668.09     1798.34     14.52 o 
   2   3   1      607.36      608.24      6.94 o 
   3   3   1       82.00       85.28      4.18 o 
   4   3   1       99.15      100.32      5.12 o 
   5   3   1      159.84      161.05     10.83 o 
   6   3   1       95.93       95.93      9.93 o 
  -7   4   1       33.08       28.61      6.52 o 
  -6   4   1       38.42       34.26      4.20 o 
  -5   4   1      965.78      986.32     22.11 o 
  -4   4   1      278.05      288.64      7.48 o 
  -3   4   1      179.93      203.59      5.80 o 
  -2   4   1       14.75       11.65      4.01 o 
  -1   4   1      747.69      763.96     11.19 o 
   0   4   1        0.24        6.12      1.83 o 
   1   4   1       12.17       13.71      1.67 o 
   2   4   1      137.24      135.34      3.68 o 
   3   4   1      255.44      267.43      5.42 o 
   4   4   1       24.50       26.72      2.15 o 
   5   4   1       43.06       52.15      9.01 o 
   6   4   1        0.01       13.36      7.31 o 
  -7   5   1      187.56      192.62      9.29 o 
  -6   5   1      160.61      177.68      7.56 o 
  -5   5   1        5.21        2.56      2.79 o 
  -4   5   1      105.59      107.88      5.20 o 
  -3   5   1      398.23      399.25      8.70 o 
  -2   5   1      408.60      408.80      9.21 o 
  -1   5   1      235.91      245.70     12.93 o 
   0   5   1       43.28       35.25      3.84 o 
   1   5   1       40.63       37.07      2.49 o 
   2   5   1      523.72      553.36      8.94 o 
   3   5   1        1.22        5.55      2.74 o 
   4   5   1       20.47       18.25      2.60 o 
   5   5   1       68.77       87.87     12.47 o 
  -6   6   1       71.33       79.54      7.17 o 
  -5   6   1      103.73      113.06      6.49 o 
  -4   6   1       45.95       40.03      4.32 o 
  -3   6   1        8.19        8.07      3.16 o 
  -2   6   1        2.24        6.44      2.98 o 
  -1   6   1      583.10      581.51     17.61 o 
   0   6   1      157.21      147.05      5.96 o 
   1   6   1       30.59       36.52      3.67 o 
   2   6   1      503.08      520.26     22.44 o 
   3   6   1       12.17       17.63      4.36 o 
   4   6   1       45.97       46.15      5.88 o 
  -6   7   1       45.13       47.17      6.37 o 
  -5   7   1       16.87       24.04      5.22 o 
  -4   7   1       53.21       50.25      5.09 o 
  -3   7   1        0.27       -0.58      2.66 o 
  -2   7   1      223.41      216.92      8.30 o 
  -1   7   1      308.17      309.00      9.84 o 
   0   7   1      146.43      139.50      6.54 o 
   1   7   1      108.47      100.56      6.37 o 
   2   7   1        0.85        4.96      5.26 o 
   3   7   1      141.81      129.08      7.33 o 
  -4   8   1       83.02       81.70      6.59 o 
  -3   8   1       97.92       87.97     10.13 o 
  -2   8   1      167.64      165.04      7.83 o 
  -1   8   1        1.34        2.02      4.79 o 
   0   8   1      125.15      125.49      7.38 o 
   1   8   1       53.61       45.83      5.40 o 
   2   8   1       94.20       91.39      6.70 o 
  -2  -8   2        4.45       10.19      3.93 o 
  -1  -8   2       32.96       37.25      5.40 o 
   0  -8   2       51.16       40.19      4.81 o 
   1  -8   2       19.26       19.31      6.63 o 
   2  -8   2        3.59       13.66      6.41 o 
   3  -8   2       54.16       57.47      9.38 o 
   4  -8   2        0.19        2.49      6.14 o 
  -3  -7   2        4.18        6.43      2.91 o 
  -2  -7   2        0.00       -0.96      2.53 o 
  -1  -7   2      289.75      268.44      9.66 o 
   0  -7   2      232.08      238.07      7.86 o 
   1  -7   2      177.37      154.94     10.62 o 
   2  -7   2       63.62       63.54      8.11 o 
   3  -7   2       17.37       13.02      6.09 o 
   4  -7   2       83.67       84.44     10.04 o 
   5  -7   2       76.90       77.69      7.56 o 
  -4  -6   2        0.00       -0.47      4.53 o 
  -3  -6   2       20.38       23.35      3.18 o 
  -2  -6   2        0.54        2.72      3.26 o 
  -1  -6   2        9.78       13.42      6.77 o 
   0  -6   2      120.90      114.71      4.78 o 
   1  -6   2        2.35        2.68      2.23 o 
   2  -6   2        0.01        4.32      6.64 o 
   3  -6   2      177.84      158.71     10.62 o 
   4  -6   2       36.14       47.86      9.00 o 
   5  -6   2        0.33        0.05      2.66 o 
   6  -6   2        7.53       11.84      4.97 o 
  -5  -5   2        3.90        3.55      7.51 o 
  -4  -5   2       30.89       42.64      7.58 o 
  -3  -5   2        6.30        8.90      2.29 o 
  -2  -5   2       60.07       58.70      3.01 o 
  -1  -5   2       26.35       26.33      2.66 o 
   0  -5   2      109.19      108.50      4.21 o 
   1  -5   2       92.03       87.62      5.06 o 
   2  -5   2      130.18       74.93     30.67 o 
   3  -5   2      258.21      233.74     11.67 o 
   4  -5   2        2.20        6.58      4.32 o 
   5  -5   2       42.86       46.44      4.50 o 
   6  -5   2       36.62       34.19      5.66 o 
   7  -5   2        4.22        5.67      8.27 o 
  -6  -4   2        0.51        1.44      7.81 o 
  -5  -4   2       50.17       52.27      8.73 o 
  -4  -4   2      176.56      204.14     11.26 o 
  -3  -4   2      164.31      168.53      9.48 o 
  -2  -4   2        0.66        2.91      1.77 o 
  -1  -4   2      492.76      509.54     13.78 o 
   0  -4   2     2344.77     2448.53     21.18 o 
   1  -4   2      125.88      116.94     25.60 o 
   2  -4   2      940.59      142.95      4.07 o 
   3  -4   2      101.94      112.42      7.02 o 
   4  -4   2     1789.29     1863.28     23.88 o 
   5  -4   2      593.67      603.70     16.74 o 
   6  -4   2       50.45       54.07      5.25 o 
   7  -4   2      242.10      257.43     10.28 o 
  -7  -3   2        0.16        1.49      6.00 o 
  -6  -3   2       39.35       39.13      9.15 o 
  -5  -3   2       22.21       22.86      7.77 o 
  -4  -3   2        1.64        6.41      4.00 o 
  -3  -3   2        0.30        3.00      1.69 o 
  -2  -3   2      185.96      162.99      3.64 o 
  -1  -3   2     1051.18     1090.84     16.16 o 
   0  -3   2      420.88      474.83      9.65 o 
   1  -3   2      114.98       74.92     16.49 o 
   2  -3   2      986.61     1090.70     20.00 o 
   3  -3   2      134.37      132.87      6.71 o 
   4  -3   2       41.34       50.78      3.72 o 
   5  -3   2      104.35      107.37      5.25 o 
   6  -3   2       40.32       39.23      4.47 o 
   7  -3   2       56.73       50.90      7.87 o 
  -7  -2   2       55.56       60.65     11.54 o 
  -6  -2   2       19.10       22.96      6.43 o 
  -5  -2   2       59.84       47.66      6.30 o 
  -4  -2   2     1028.83      966.66     21.40 o 
  -3  -2   2        0.34        1.47      0.55 o 
  -2  -2   2      940.31     1006.58     18.00 o 
  -1  -2   2     1402.14     1393.96      9.55 o 
   0  -2   2     1401.31     1450.24     12.75 o 
   1  -2   2      820.27      723.11      4.91 o 
   2  -2   2     2180.15     2206.12     25.18 o 
   3  -2   2      477.09      496.51      9.81 o 
   4  -2   2        8.91       11.85      3.69 o 
   5  -2   2      326.53      350.74      8.49 o 
   6  -2   2       20.82       21.14      3.43 o 
   7  -2   2       15.10       18.71      7.23 o 
  -7  -1   2       79.94       73.96     10.33 o 
  -6  -1   2       10.21        8.20      4.86 o 
  -5  -1   2      242.88      234.14     10.52 o 
  -4  -1   2       17.54       23.18      4.22 o 
  -3  -1   2      914.17      835.65     15.30 o 
  -2  -1   2      196.57      185.41      4.65 o 
   0  -1   2     2256.98     2127.31     22.65 o 
   1  -1   2       53.90       60.29      2.12 o 
   2  -1   2      443.37      427.76      7.00 o 
   3  -1   2      111.44      101.86      3.09 o 
   4  -1   2      510.93      558.90      8.97 o 
   5  -1   2      905.82      967.86     13.88 o 
   6  -1   2        1.86        3.25      4.86 o 
   7  -1   2        0.27        4.68      5.72 o 
  -7   0   2       76.60       69.35      8.01 o 
  -6   0   2        7.93       10.47      5.02 o 
  -5   0   2       29.98       29.75      4.65 o 
  -4   0   2      416.93      437.03     11.92 o 
  -3   0   2      336.95      316.99      8.38 o 
  -2   0   2     3292.04     3022.70     26.25 o 
  -1   0   2        6.10        2.48      2.45 o 
   0   0   2       40.89       50.98      1.26 o 
   1   0   2        5.57        4.71      0.71 o 
   2   0   2      688.71      679.74      7.76 o 
   3   0   2     1113.94     1240.33     11.12 o 
   4   0   2       13.51       16.58      1.65 o 
   5   0   2      128.44      134.65      4.44 o 
   6   0   2      172.74      160.08      9.68 o 
   7   0   2       31.08       35.26      7.21 o 
  -8   1   2       27.66       33.65      7.96 o 
  -7   1   2        5.60        9.90      5.29 o 
  -6   1   2       38.71       40.60      6.19 o 
  -5   1   2       35.61       29.90      4.53 o 
  -4   1   2     1058.91      978.23     22.43 o 
  -3   1   2     2831.01     2721.65     17.26 o 
  -2   1   2       14.64       15.05      1.12 o 
  -1   1   2     1207.30     1143.27     14.55 o 
   0   1   2     6550.13     5553.29     22.79 o 
   1   1   2      878.21      879.14      8.41 o 
   2   1   2      447.54      476.87      7.70 o 
   3   1   2      563.84      605.43     13.49 o 
   4   1   2        1.15        2.32      4.94 o 
   5   1   2       42.88       42.56      2.95 o 
   6   1   2        4.36        7.85      4.72 o 
   7   1   2        6.81        6.28      6.56 o 
  -8   2   2        3.31       17.19      8.11 o 
  -7   2   2        9.67       14.97      5.51 o 
  -6   2   2      229.86      205.76     10.32 o 
  -5   2   2       13.01       11.33      2.12 o 
  -4   2   2        2.84        1.41      1.25 o 
  -3   2   2     1588.59     1662.32     15.14 o 
  -2   2   2      271.39      286.46      4.93 o 
  -1   2   2      498.37      492.60      5.67 o 
   0   2   2       32.90       30.21      3.17 o 
   1   2   2      803.18      811.33     14.97 o 
   2   2   2       12.97       15.34      1.99 o 
   3   2   2      594.49      604.06      6.41 o 
   4   2   2       81.54       77.55      2.41 o 
   5   2   2       88.73       81.53      7.57 o 
   6   2   2       10.32       18.53      5.31 o 
   7   2   2        0.08        0.83      4.61 o 
  -8   3   2        8.88       24.51      7.26 o 
  -7   3   2       40.37       42.77      6.67 o 
  -6   3   2       31.95       29.25      3.37 o 
  -5   3   2      249.54      236.08      6.51 o 
  -4   3   2       23.19       27.04      2.41 o 
  -3   3   2     1371.57     1448.16     15.46 o 
  -2   3   2      151.34      143.56      4.78 o 
  -1   3   2      362.89      403.82      6.93 o 
   0   3   2       18.27       19.10      1.93 o 
   1   3   2       25.80       24.97      2.74 o 
   2   3   2      160.13      135.15      6.79 o 
   3   3   2      131.50      131.54      3.28 o 
   4   3   2      178.81      177.91      3.91 o 
   5   3   2       28.04       24.76      5.51 o 
   6   3   2       10.32       14.00      6.06 o 
  -7   4   2       41.37       46.47      8.10 o 
  -6   4   2       27.40       24.22      5.65 o 
  -5   4   2        1.93        5.69      2.91 o 
  -4   4   2      213.62      192.88      5.88 o 
  -3   4   2      329.27      340.38      7.13 o 
  -2   4   2      170.43      181.53      7.55 o 
  -1   4   2       66.87       74.72      3.35 o 
   0   4   2        0.04        2.63      3.92 o 
   1   4   2     1136.54     1154.37     29.35 o 
   2   4   2      337.92      341.18      5.85 o 
   3   4   2       12.80       16.29      2.38 o 
   4   4   2      147.38      152.08      8.99 o 
   5   4   2       17.20       20.15      4.28 o 
   6   4   2        0.91        1.58      6.23 o 
  -7   5   2       10.51       11.85      6.80 o 
  -6   5   2       13.39       14.89      3.85 o 
  -5   5   2       14.67       17.15      3.98 o 
  -4   5   2       57.05       54.54      6.73 o 
  -3   5   2       65.11       69.15      4.28 o 
  -2   5   2        0.02        2.12      3.78 o 
  -1   5   2      567.77      570.43     11.07 o 
   0   5   2       85.94       76.74      4.27 o 
   1   5   2       61.89       65.32      2.98 o 
   2   5   2      122.76      124.48      4.25 o 
   3   5   2      275.60      278.74      6.23 o 
   4   5   2       72.24       68.46      4.24 o 
   5   5   2        3.36        3.31      6.01 o 
  -6   6   2      111.22      106.31      7.37 o 
  -5   6   2       13.35       16.70      3.84 o 
  -4   6   2      133.49      127.93      6.09 o 
  -3   6   2      225.02      220.51      5.71 o 
  -2   6   2      142.38      141.05      6.02 o 
  -1   6   2       21.37       21.01      3.02 o 
   0   6   2       74.87       65.86      4.52 o 
   1   6   2        0.35       11.29      3.91 o 
   2   6   2        9.58       13.80      3.72 o 
   3   6   2       31.94       30.55      5.55 o 
   4   6   2        0.70        9.46      2.65 o 
  -6   7   2       40.12       37.00      6.48 o 
  -5   7   2        2.51        9.59     11.65 o 
  -4   7   2      221.95      227.82      9.43 o 
  -3   7   2       31.67       28.67      3.90 o 
  -2   7   2       16.03       10.83      4.09 o 
  -1   7   2      197.78      195.86      8.14 o 
   0   7   2      139.21      138.53      7.15 o 
   1   7   2      199.52      207.38     17.98 o 
   2   7   2      160.22      162.20      9.50 o 
   3   7   2       14.53       18.28      6.23 o 
  -4   8   2        0.26       12.32      6.80 o 
  -3   8   2        6.59       16.45      5.55 o 
  -2   8   2       21.18       28.16     16.22 o 
  -1   8   2      141.54      152.53      7.93 o 
   0   8   2       28.11       43.00      6.10 o 
   1   8   2        0.73        5.94      4.15 o 
  -2  -8   3       77.97       72.80      7.68 o 
  -1  -8   3        4.08       12.08      4.50 o 
   0  -8   3       13.64       12.96      7.45 o 
   1  -8   3        5.02        7.63      6.12 o 
   2  -8   3      124.86      110.05     12.72 o 
   3  -8   3        8.66       25.04      9.61 o 
   4  -8   3        0.10       -0.60      6.67 o 
  -3  -7   3        0.30       17.39      8.61 o 
  -2  -7   3        0.02       -1.02      2.33 o 
  -1  -7   3      100.10       89.02      5.42 o 
   0  -7   3      372.74      339.00      9.56 o 
   1  -7   3       35.90       48.99      7.21 o 
   2  -7   3        7.54       21.27      6.38 o 
   3  -7   3       19.00       22.28      8.32 o 
   4  -7   3       82.34       73.13     10.05 o 
   5  -7   3      152.76      162.53      9.30 o 
  -4  -6   3        0.75        3.61      5.59 o 
  -3  -6   3       22.00       20.78      3.88 o 
  -2  -6   3       11.53       14.84      2.90 o 
  -1  -6   3      126.20      124.36      8.03 o 
   0  -6   3       45.59       46.17      3.27 o 
   1  -6   3        6.97        7.52      2.15 o 
   2  -6   3      469.02      473.54     17.67 o 
   3  -6   3       28.72       19.61      5.78 o 
   4  -6   3       18.69       27.68      6.54 o 
   5  -6   3        0.59        4.76      7.60 o 
   6  -6   3      103.11      108.84      8.93 o 
  -5  -5   3       30.84       23.84     10.21 o 
  -4  -5   3       21.60       23.03      6.61 o 
  -3  -5   3       96.76       88.21      8.04 o 
  -2  -5   3        0.53       -1.73      1.81 o 
  -1  -5   3      104.26      109.60      3.86 o 
   0  -5   3        1.64        1.65      2.29 o 
   1  -5   3        9.93        5.57      7.01 o 
   2  -5   3       70.74       55.25      5.92 o 
   3  -5   3       20.11       16.25      4.95 o 
   4  -5   3       20.45       24.84      7.00 o 
   5  -5   3        5.28        7.74      3.79 o 
   6  -5   3      242.35      251.04     10.76 o 
  -6  -4   3        5.57       23.36      8.91 o 
  -5  -4   3        7.51        8.39      7.63 o 
  -4  -4   3      193.97      219.69     12.42 o 
  -3  -4   3        2.56        3.59      2.01 o 
  -2  -4   3       74.66       70.41      5.52 o 
  -1  -4   3      132.48      151.10      3.87 o 
   0  -4   3      728.69      704.53     13.86 o 
   1  -4   3      984.70      940.16      9.48 o 
   2  -4   3        1.24        6.99      3.55 o 
   3  -4   3      255.81      266.34     10.60 o 
   4  -4   3      343.98      342.69     13.14 o 
   5  -4   3        5.95       10.66      3.44 o 
   6  -4   3        5.59        7.98      5.19 o 
   7  -4   3        0.10        3.46      3.65 o 
  -7  -3   3       10.58        8.97      8.38 o 
  -6  -3   3       84.27      105.20     11.75 o 
  -5  -3   3       92.24      103.94      9.70 o 
  -4  -3   3        8.87       14.42      5.07 o 
  -3  -3   3        3.30        0.04      1.91 o 
  -2  -3   3      397.35      393.12      7.03 o 
  -1  -3   3      337.43      312.48      6.25 o 
   0  -3   3       65.80       65.85      4.12 o 
   1  -3   3       89.67       96.45      1.74 o 
   2  -3   3       57.97       65.05      4.49 o 
   3  -3   3       25.01       33.78      4.56 o 
   4  -3   3      409.70      415.70      9.13 o 
   5  -3   3        2.40        1.93      4.75 o 
   6  -3   3       27.03       29.10      4.28 o 
   7  -3   3       14.88       15.92      6.37 o 
  -7  -2   3       39.21       37.87      9.01 o 
  -6  -2   3       36.33       35.51      8.43 o 
  -5  -2   3        0.27        7.95      4.41 o 
  -4  -2   3      178.04      169.05      8.29 o 
  -3  -2   3       47.21       44.61      4.48 o 
  -2  -2   3      769.96      745.59     15.28 o 
  -1  -2   3      635.04      638.63     10.14 o 
   0  -2   3      257.60      269.30      6.12 o 
   1  -2   3      368.92      407.71      8.57 o 
   2  -2   3      237.09      227.42      6.64 o 
   3  -2   3      102.81      103.59      5.37 o 
   4  -2   3      143.73      160.68      5.01 o 
   5  -2   3      576.94      567.65     11.09 o 
   6  -2   3       31.26       33.73      4.52 o 
   7  -2   3      170.12      171.37     13.40 o 
  -7  -1   3       13.67       25.72      7.31 o 
  -6  -1   3       15.71       18.14      5.51 o 
  -5  -1   3      145.70      133.62      8.19 o 
  -4  -1   3        1.18        0.30      2.27 o 
  -3  -1   3      657.49      633.40     13.57 o 
  -2  -1   3        4.20        5.76      1.80 o 
  -1  -1   3     6027.15     6077.03     47.03 o 
   0  -1   3      496.30      525.45      6.99 o 
   1  -1   3      358.26      383.00     12.24 o 
   2  -1   3       38.87       43.96      2.63 o 
   3  -1   3      399.32      449.85      6.89 o 
   4  -1   3      120.41      135.75      6.19 o 
   5  -1   3     1087.85     1138.48     16.19 o 
   6  -1   3       55.95       50.18      5.61 o 
   7  -1   3       32.81       29.72      8.22 o 
  -8   0   3        1.91        4.34      5.69 o 
  -7   0   3        5.13       13.50      5.57 o 
  -6   0   3      367.32      335.32     13.86 o 
  -5   0   3      318.78      300.27     11.26 o 
  -4   0   3      575.53      510.32     12.83 o 
  -3   0   3        9.73       11.39      2.19 o 
  -2   0   3     1196.24      959.69     85.47 o 
  -1   0   3     7762.97     7651.61     46.50 o 
   0   0   3       74.06       90.39      2.27 o 
   1   0   3      717.08      695.29      6.15 o 
   2   0   3      183.56      208.44      2.92 o 
   3   0   3      774.61      814.21      7.87 o 
   4   0   3      118.80      114.11      3.59 o 
   5   0   3      161.62      175.32      5.17 o 
   6   0   3       50.95       40.60      7.14 o 
   7   0   3        0.52       10.98      5.90 o 
  -8   1   3        8.97       13.69      7.68 o 
  -7   1   3      184.21      192.86     12.12 o 
  -6   1   3        2.01        0.72      3.22 o 
  -5   1   3       10.88       11.35      4.59 o 
  -4   1   3      323.05      293.39     19.85 o 
  -3   1   3     1118.07     1082.73     17.23 o 
  -2   1   3     3394.95     3046.74     25.07 o 
  -1   1   3       57.34       51.05      3.05 o 
   0   1   3      179.59      175.25      2.81 o 
   1   1   3      386.06      391.20     17.20 o 
   2   1   3     1873.09     1949.39     29.55 o 
   3   1   3       23.91       23.12      1.81 o 
   4   1   3       62.78       55.41      2.25 o 
   5   1   3        7.58        8.53      1.83 o 
   6   1   3       42.70       51.87      6.84 o 
   7   1   3      123.78      129.51     12.01 o 
  -8   2   3       52.59       47.64     10.05 o 
  -7   2   3        2.30        2.33      4.23 o 
  -6   2   3        2.61        4.93      4.00 o 
  -5   2   3        6.95        8.43      2.54 o 
  -4   2   3      438.15      414.36     12.64 o 
  -3   2   3      163.69      172.56      6.31 o 
  -2   2   3       73.14       80.99      2.30 o 
  -1   2   3      763.18      705.44     27.64 o 
   0   2   3      604.81      600.01      7.27 o 
   1   2   3      634.58      579.11     20.73 o 
   2   2   3      146.17      150.32      4.09 o 
   3   2   3      815.01      861.47     11.83 o 
   4   2   3       37.24       45.38      2.12 o 
   5   2   3      118.50      117.18      4.00 o 
   6   2   3      211.81      209.35     11.50 o 
  -8   3   3       24.72       23.86      7.34 o 
  -7   3   3       10.81        7.56      5.19 o 
  -6   3   3      440.35      398.52     16.26 o 
  -5   3   3       88.94       80.40      3.93 o 
  -4   3   3      168.07      178.51      4.98 o 
  -3   3   3      234.14      226.21      4.93 o 
  -2   3   3      271.38      298.60      4.98 o 
  -1   3   3        3.83       11.45      2.40 o 
   0   3   3       35.90       52.64      2.55 o 
   1   3   3      337.79      372.19      5.95 o 
   2   3   3      757.04      742.05     17.67 o 
   3   3   3      613.95      611.79     22.75 o 
   4   3   3      112.89      107.29      3.84 o 
   5   3   3       48.20       41.52      4.27 o 
   6   3   3        5.63        4.77      4.83 o 
  -7   4   3       38.89       42.51      6.65 o 
  -6   4   3       10.30       10.12      3.06 o 
  -5   4   3      273.64      259.79      7.34 o 
  -4   4   3       39.51       36.31      2.90 o 
  -3   4   3     1147.79     1168.99     14.33 o 
  -2   4   3     2577.12     2565.26     29.05 o 
  -1   4   3        3.25        7.72      2.08 o 
   0   4   3       35.38       36.47      3.70 o 
   1   4   3      762.52      781.89     13.03 o 
   2   4   3     1502.53     1487.66     18.62 o 
   3   4   3       11.91       12.57      1.95 o 
   4   4   3      127.65      120.54      3.69 o 
   5   4   3        0.02        2.59      5.30 o 
  -7   5   3        0.29        3.50      4.55 o 
  -6   5   3       35.24       36.40      4.43 o 
  -5   5   3       64.10       54.81      5.69 o 
  -4   5   3      298.99      295.60      8.07 o 
  -3   5   3       37.52       36.33      2.92 o 
  -2   5   3       40.43       43.58      3.71 o 
  -1   5   3      124.96      132.41      5.85 o 
   0   5   3       55.39       69.74      5.79 o 
   1   5   3      197.80      191.23      6.39 o 
   2   5   3       56.71       63.69      5.40 o 
   3   5   3        3.67        6.23      2.93 o 
   4   5   3       44.03       44.69      3.74 o 
   5   5   3       13.77       15.87      6.06 o 
  -6   6   3      137.96      141.00      8.11 o 
  -5   6   3       54.91       64.99      9.57 o 
  -4   6   3      166.19      161.69      6.49 o 
  -3   6   3      216.34      221.34      5.83 o 
  -2   6   3      484.06      484.91      7.92 o 
  -1   6   3      349.82      360.67      9.87 o 
   0   6   3      574.26      579.48     12.63 o 
   1   6   3       48.65       48.55      7.36 o 
   2   6   3      149.00      158.31      6.82 o 
   3   6   3       60.73       51.02      6.49 o 
   4   6   3       36.96       33.26      3.99 o 
  -6   7   3       26.77       41.75      5.80 o 
  -5   7   3      128.64      113.45      9.29 o 
  -4   7   3       38.73       36.41      3.84 o 
  -3   7   3        1.53        2.04      4.92 o 
  -2   7   3       59.45       85.09      5.91 o 
  -1   7   3        0.01        0.14      2.69 o 
   0   7   3        0.14        2.79      4.86 o 
   1   7   3        3.16        5.92      3.89 o 
   2   7   3      203.94      216.32      8.71 o 
   3   7   3       56.25       52.30      5.10 o 
  -4   8   3      135.16      124.85      7.71 o 
  -3   8   3       61.84       59.86      6.04 o 
  -2   8   3       17.66       24.85      5.12 o 
  -1   8   3        7.81        7.91      4.10 o 
   0   8   3       82.28       81.87      7.89 o 
   1   8   3       11.31       15.56      5.15 o 
  -2  -8   4        0.15        0.97      5.43 o 
  -1  -8   4       60.61       48.74      8.38 o 
   0  -8   4      126.03       87.49     10.15 o 
   1  -8   4       20.58       16.55      7.04 o 
   2  -8   4        2.54        3.85      5.92 o 
   3  -8   4       42.84       47.07      9.66 o 
   4  -8   4      325.34      372.14     22.78 o 
  -3  -7   4        3.71        2.89      3.23 o 
  -2  -7   4       36.63       30.70      4.59 o 
  -1  -7   4       29.49       23.82      3.87 o 
   0  -7   4        6.77       11.69      6.65 o 
   1  -7   4        0.84       -1.29      4.39 o 
   2  -7   4      346.65      338.48     18.03 o 
   3  -7   4       17.34        9.61      6.47 o 
   4  -7   4        4.23       10.12      7.18 o 
   5  -7   4        0.84       10.08      9.29 o 
  -4  -6   4      190.96      167.78     13.19 o 
  -3  -6   4       12.47       16.33      4.08 o 
  -2  -6   4        2.92        0.83      2.80 o 
  -1  -6   4       43.66       48.24      4.45 o 
   0  -6   4      276.98      278.87     14.30 o 
   1  -6   4      199.23      209.86     10.89 o 
   2  -6   4      417.55      410.88     17.36 o 
   3  -6   4       94.09      104.04      9.38 o 
   4  -6   4       27.38       29.41      8.61 o 
   5  -6   4       47.86       47.53      5.52 o 
   6  -6   4       12.97        7.64      4.34 o 
  -5  -5   4       88.41      107.74     13.71 o 
  -4  -5   4       48.65       36.82      7.54 o 
  -3  -5   4       34.59       31.57      3.80 o 
  -2  -5   4        0.77        4.78      5.35 o 
  -1  -5   4      222.91      236.88      7.59 o 
   0  -5   4       76.85       72.26      3.25 o 
   1  -5   4      232.14      246.40     10.89 o 
   2  -5   4       13.18        8.03      4.75 o 
   3  -5   4      441.28      434.10     15.94 o 
   4  -5   4      548.47      536.53     18.98 o 
   5  -5   4       58.25       50.62      5.55 o 
   6  -5   4      194.39      207.40     12.38 o 
  -6  -4   4       17.67       29.79      9.52 o 
  -5  -4   4        7.20        4.92      5.95 o 
  -4  -4   4        6.84        2.33      5.39 o 
  -3  -4   4       12.10       14.49      3.32 o 
  -2  -4   4        0.47        0.35      1.89 o 
  -1  -4   4       83.30       88.73      4.05 o 
   0  -4   4       14.59       22.34      3.44 o 
   1  -4   4      730.80      765.76     19.19 o 
   2  -4   4      386.81      405.94     13.63 o 
   3  -4   4       15.50       17.08      5.77 o 
   4  -4   4       31.66       32.97      6.13 o 
   5  -4   4       69.66       80.18      5.51 o 
   6  -4   4      195.74      196.92      8.43 o 
   7  -4   4       78.78       82.08      6.93 o 
  -7  -3   4        0.09        1.26      6.59 o 
  -6  -3   4        0.53       -2.21      5.82 o 
  -5  -3   4      163.10      207.92     13.34 o 
  -4  -3   4      341.56      402.37     16.91 o 
  -3  -3   4       55.51       29.28     25.02 o 
  -2  -3   4       43.00       48.35      2.81 o 
  -1  -3   4       84.45       76.76      3.36 o 
   0  -3   4     1136.48     1142.41     18.99 o 
   1  -3   4      501.88      499.50     11.81 o 
   2  -3   4       45.21       56.15      4.38 o 
   3  -3   4      239.19      231.09      8.90 o 
   4  -3   4        2.66        6.47      2.45 o 
   5  -3   4       95.66      102.52      5.53 o 
   6  -3   4        0.72        1.34      2.94 o 
   7  -3   4      132.02      152.27     13.71 o 
  -7  -2   4        0.55        5.75      7.81 o 
  -6  -2   4       26.62       47.34      9.16 o 
  -5  -2   4       23.09       26.24      6.47 o 
  -4  -2   4        0.27        6.60      3.90 o 
  -3  -2   4       53.77       52.31      4.00 o 
  -2  -2   4      814.26      778.52     10.24 o 
  -1  -2   4      486.61      482.35      7.19 o 
   0  -2   4       22.30       22.78      2.58 o 
   1  -2   4      753.01      779.73     13.09 o 
   2  -2   4      329.53      314.20      8.59 o 
   3  -2   4      119.77      131.83      5.91 o 
   4  -2   4      727.18      789.51     12.80 o 
   5  -2   4       85.73       84.90      5.31 o 
   6  -2   4       40.56       42.07      4.88 o 
   7  -2   4       42.91       63.23      8.89 o 
  -7  -1   4       68.81       74.71     10.12 o 
  -6  -1   4        0.45       -1.99      5.32 o 
  -5  -1   4        2.38       -1.38      3.34 o 
  -4  -1   4      147.84      147.78      7.48 o 
  -3  -1   4      100.29      102.90      5.24 o 
  -2  -1   4        2.52        3.84      2.33 o 
  -1  -1   4     7402.39     7024.19     55.68 o 
   0  -1   4      489.74      442.62      6.85 o 
   1  -1   4     1480.57     1412.99      9.57 o 
   2  -1   4     1624.25     1659.82     12.70 o 
   3  -1   4      178.54      193.32      6.07 o 
   4  -1   4      485.63      525.76     23.75 o 
   5  -1   4       98.80      109.11      5.08 o 
   6  -1   4       31.49       31.00      3.94 o 
   7  -1   4       47.82       45.55      7.96 o 
  -7   0   4       88.95       78.62      8.87 o 
  -6   0   4      122.48      119.51      8.82 o 
  -5   0   4        1.22        6.39      4.35 o 
  -4   0   4     1022.70      934.87     19.71 o 
  -3   0   4      378.92      439.06     33.80 o 
  -2   0   4       39.82       32.13      6.13 o 
  -1   0   4     3629.93     3615.07     18.40 o 
   0   0   4        6.25        8.17      1.33 o 
   1   0   4     1892.12     1845.95     34.34 o 
   2   0   4      890.98      962.75      8.08 o 
   3   0   4      140.89      143.51      3.25 o 
   4   0   4        6.35        7.46      4.94 o 
   5   0   4      136.09      138.21      4.90 o 
   6   0   4       56.98       57.84      4.30 o 
   7   0   4        0.94       -3.31      6.08 o 
  -8   1   4        0.84        6.72      5.82 o 
  -7   1   4      268.86      254.35     12.99 o 
  -6   1   4        3.79        0.61      3.08 o 
  -5   1   4       47.66       36.26      4.61 o 
  -4   1   4       47.48       50.93      8.42 o 
  -3   1   4     1495.02     1239.86     81.70 o 
  -2   1   4      568.52      490.67      9.47 o 
  -1   1   4      131.41      118.99      2.22 o 
   0   1   4      416.26      425.92      8.93 o 
   1   1   4        9.18        8.90      0.81 o 
   2   1   4       50.56       41.20      3.10 o 
   3   1   4      352.33      361.82      5.08 o 
   4   1   4        0.79        2.24      1.55 o 
   5   1   4        7.93        7.66      3.47 o 
   6   1   4       59.40       55.38      6.97 o 
   7   1   4        4.18       13.52      6.18 o 
  -8   2   4       17.25       14.00      6.20 o 
  -7   2   4       87.85       92.23      8.83 o 
  -6   2   4        4.81       20.13      4.89 o 
  -5   2   4        5.39        2.77      4.15 o 
  -4   2   4        9.14       10.48      2.03 o 
  -3   2   4      697.85      680.20     12.57 o 
  -2   2   4       88.10       81.10      2.26 o 
  -1   2   4      317.73      319.60      3.56 o 
   0   2   4     1894.57     1925.72     33.11 o 
   1   2   4       99.02      129.53      3.99 o 
   2   2   4      854.97      791.92      7.35 o 
   3   2   4       53.98       55.60      2.25 o 
   4   2   4       91.45       81.48      4.51 o 
   5   2   4       16.17       17.22      2.97 o 
   6   2   4      117.10      118.30      9.78 o 
  -7   3   4       24.07       24.02      6.25 o 
  -6   3   4       32.90       40.79      5.79 o 
  -5   3   4       45.84       45.57      3.12 o 
  -4   3   4      182.62      182.78      4.75 o 
  -3   3   4        0.01        6.83      2.05 o 
  -2   3   4        7.07        5.75      1.12 o 
  -1   3   4        7.28        6.10      1.77 o 
   0   3   4     1682.44     1672.86     17.66 o 
   1   3   4      662.08      688.17      7.51 o 
   2   3   4       14.99       17.79      1.85 o 
   3   3   4       12.51       13.49      1.62 o 
   4   3   4       39.30       38.39      2.39 o 
   5   3   4        1.86        9.61      1.99 o 
   6   3   4       55.21       53.17      9.18 o 
  -7   4   4        4.35        4.55      5.76 o 
  -6   4   4       36.02       40.83      3.85 o 
  -5   4   4       22.29       19.43      2.89 o 
  -4   4   4       80.14       73.43      3.87 o 
  -3   4   4       46.66       47.58      4.55 o 
  -2   4   4      803.69      770.82     17.54 o 
  -1   4   4       80.22       61.57      6.79 o 
   0   4   4        0.51        4.06      2.46 o 
   1   4   4       57.11       54.32      3.50 o 
   2   4   4      503.25      479.13      9.03 o 
   3   4   4       53.04       49.92      2.76 o 
   4   4   4      248.17      244.78      7.84 o 
   5   4   4       13.89       23.33      5.15 o 
  -7   5   4      174.96      167.34     10.97 o 
  -6   5   4       61.88       57.85      5.07 o 
  -5   5   4       13.08       14.06      3.34 o 
  -4   5   4      421.77      403.12      8.93 o 
  -3   5   4      170.27      147.40      4.99 o 
  -2   5   4      248.86      236.03      7.26 o 
  -1   5   4        4.21        7.24      2.40 o 
   0   5   4       15.67       19.74      3.19 o 
   1   5   4        0.02       -1.39      1.95 o 
   2   5   4        4.84        8.21      3.66 o 
   3   5   4       10.29       14.24      3.15 o 
   4   5   4      226.32      224.86      6.81 o 
  -6   6   4        9.14       10.88      3.33 o 
  -5   6   4       47.31       48.01      4.54 o 
  -4   6   4       93.48       89.11      5.22 o 
  -3   6   4       32.12       34.42      3.41 o 
  -2   6   4      912.90      901.52     17.27 o 
  -1   6   4       11.36       10.98      3.55 o 
   0   6   4      405.44      414.70     10.65 o 
   1   6   4      369.81      371.91      9.86 o 
   2   6   4       29.53       27.97      4.09 o 
   3   6   4        0.02        0.75      2.18 o 
   4   6   4       38.70       34.88      3.76 o 
  -5   7   4        3.39       10.00      5.83 o 
  -4   7   4       88.56       75.64      6.07 o 
  -3   7   4        7.25        8.50      7.24 o 
  -2   7   4      126.28      153.58      7.89 o 
  -1   7   4      140.06      143.36      7.10 o 
   0   7   4       18.30       18.43      5.46 o 
   1   7   4       28.16       30.57      6.26 o 
   2   7   4        1.76       -1.60      2.91 o 
  -4   8   4      101.40       84.07      7.44 o 
  -3   8   4      178.29      174.32      8.74 o 
  -2   8   4       11.96       10.33      4.38 o 
  -1   8   4       34.23       31.49      5.79 o 
   0   8   4       43.95       47.04      7.03 o 
   1   8   4       41.05       42.96      6.57 o 
  -1  -8   5       48.09       39.85      8.21 o 
   0  -8   5       13.74       24.78      7.66 o 
   1  -8   5       54.22       42.07     10.51 o 
   2  -8   5        1.81       12.71      7.33 o 
   3  -8   5       11.11       23.29      8.73 o 
  -3  -7   5        4.81        8.32      8.31 o 
  -2  -7   5       53.99       58.88      6.31 o 
  -1  -7   5       85.44       80.02      9.78 o 
   0  -7   5       66.61       67.97      9.68 o 
   1  -7   5       73.37       75.63     10.74 o 
   2  -7   5       48.94       47.19      8.17 o 
   3  -7   5       22.43       31.67      9.34 o 
   4  -7   5        2.05        4.93      6.29 o 
   5  -7   5       58.60       61.18     12.43 o 
  -4  -6   5      137.76      149.70     14.85 o 
  -3  -6   5       47.42       46.92      7.39 o 
  -2  -6   5       16.89       17.99      4.01 o 
  -1  -6   5        7.28       20.06      6.11 o 
   0  -6   5       13.91       12.82      4.69 o 
   1  -6   5       29.76       31.14      6.00 o 
   2  -6   5       78.41       75.42     10.12 o 
   3  -6   5        0.17        0.74      4.30 o 
   4  -6   5        0.30       -2.84      5.50 o 
   5  -6   5        4.99       10.79      7.11 o 
  -5  -5   5        7.30       11.02      8.71 o 
  -4  -5   5       21.01       21.43      8.50 o 
  -3  -5   5        1.48        5.55      3.47 o 
  -2  -5   5       37.36       39.79     10.12 o 
  -1  -5   5       16.38       16.23      3.01 o 
   0  -5   5       12.56       12.25      5.14 o 
   1  -5   5      108.66      119.83      8.93 o 
   2  -5   5       84.05       93.42      7.75 o 
   3  -5   5       12.95       28.73      6.61 o 
   4  -5   5       85.03       82.11      9.46 o 
   5  -5   5       26.30       22.58      5.03 o 
   6  -5   5       33.59       32.33      5.86 o 
  -6  -4   5        0.02       13.75      8.33 o 
  -5  -4   5        3.01       -4.98      7.59 o 
  -4  -4   5       23.12       29.63      6.73 o 
  -3  -4   5       74.57       71.91      4.02 o 
  -2  -4   5        8.64        9.57      2.86 o 
  -1  -4   5      194.72      176.22      9.64 o 
   0  -4   5        9.24       17.95      3.92 o 
   1  -4   5      223.81      237.04     10.19 o 
   2  -4   5       21.67       27.56      4.56 o 
   3  -4   5     1051.44     1025.68     25.47 o 
   4  -4   5      150.78      141.09     10.58 o 
   5  -4   5      110.41      102.99      6.42 o 
   6  -4   5       19.46       33.19      8.20 o 
  -6  -3   5        2.96        3.03      6.70 o 
  -5  -3   5       14.27       14.32      6.75 o 
  -4  -3   5       11.61       16.00      5.45 o 
  -3  -3   5      958.72      930.27     24.27 o 
  -2  -3   5     1392.61     1402.92     16.45 o 
  -1  -3   5        1.95        6.27      2.03 o 
   0  -3   5       20.50       26.41      3.69 o 
   1  -3   5     1812.27     1882.20     28.85 o 
   2  -3   5      358.69      349.42     11.44 o 
   3  -3   5       24.20       20.55      4.03 o 
   4  -3   5      388.37      423.45     13.84 o 
   5  -3   5       27.13       29.36      3.83 o 
   6  -3   5      102.53      113.21      6.63 o 
   7  -3   5        3.67        0.74      3.43 o 
  -7  -2   5        0.63        2.43      6.77 o 
  -6  -2   5        0.39       -3.07      6.95 o 
  -5  -2   5       77.52       90.19      8.89 o 
  -4  -2   5       73.04       83.20      7.60 o 
  -3  -2   5        7.07        6.14      1.13 o 
  -2  -2   5      627.74      641.13      8.83 o 
  -1  -2   5       52.95       61.11      2.66 o 
   0  -2   5      301.84      352.83      8.46 o 
   1  -2   5       54.32       56.15      3.38 o 
   2  -2   5      488.72      494.21     11.28 o 
   3  -2   5        1.77        1.87      2.73 o 
   4  -2   5      120.51      125.14      5.22 o 
   5  -2   5        5.53        4.83      3.74 o 
   6  -2   5       88.65       92.93      8.39 o 
   7  -2   5       16.79       18.04      7.01 o 
  -7  -1   5      233.55      226.87     15.08 o 
  -6  -1   5      155.82      156.09     10.98 o 
  -5  -1   5      188.65      175.11      9.85 o 
  -4  -1   5      113.65       97.23      6.48 o 
  -3  -1   5      130.43      135.03      9.30 o 
  -2  -1   5     2075.89     2118.35     16.38 o 
  -1  -1   5       58.10       57.17      4.63 o 
   0  -1   5      195.49      200.51      5.06 o 
   1  -1   5      879.65      899.11      8.19 o 
   2  -1   5      101.44       83.10      3.20 o 
   3  -1   5      264.43      270.46      4.62 o 
   4  -1   5        4.99        6.14      2.08 o 
   5  -1   5      286.68      290.13      7.99 o 
   6  -1   5        1.97        6.33      5.00 o 
   7  -1   5       97.60      103.83     10.76 o 
  -7   0   5        0.03       10.37      6.05 o 
  -6   0   5       54.66       49.79      8.18 o 
  -5   0   5      289.12      288.23     11.74 o 
  -4   0   5       46.28       50.86      4.97 o 
  -3   0   5      645.90      566.21     38.41 o 
  -2   0   5      980.86     1074.64     11.72 o 
  -1   0   5     1104.72     1146.60      9.88 o 
   0   0   5       65.41       68.03      2.61 o 
   1   0   5     1691.39     1675.25     13.42 o 
   2   0   5     2897.39     2834.21     20.21 o 
   3   0   5       21.22       21.50      1.76 o 
   4   0   5      177.17      191.91      4.30 o 
   5   0   5      235.92      234.51      6.69 o 
   6   0   5      444.57      437.39     17.08 o 
   7   0   5       24.58       26.22      6.76 o 
  -8   1   5        1.24       -0.11      4.02 o 
  -7   1   5       26.80       23.29      7.53 o 
  -6   1   5       29.12       24.37      5.40 o 
  -5   1   5      336.97      322.82     11.59 o 
  -4   1   5      478.32      327.57     72.39 o 
  -3   1   5      288.71      292.82     19.11 o 
  -2   1   5       48.18       54.90      2.91 o 
  -1   1   5      107.65      111.01      2.37 o 
   0   1   5      310.52      302.10      5.00 o 
   1   1   5      466.72      473.48      7.78 o 
   2   1   5      730.40      789.10     11.60 o 
   3   1   5       38.20       41.45      2.02 o 
   4   1   5       70.20       61.24      2.65 o 
   5   1   5        0.76        2.74      1.73 o 
   6   1   5        1.78        2.86      4.00 o 
  -8   2   5        0.39       -2.47      6.06 o 
  -7   2   5      292.12      256.12     13.04 o 
  -6   2   5      221.92      208.10     10.78 o 
  -5   2   5        4.97        4.44      3.09 o 
  -4   2   5      923.95      861.32     23.96 o 
  -3   2   5      346.00      316.62     12.42 o 
  -2   2   5     1029.64     1026.09     19.49 o 
  -1   2   5      198.54      248.84      3.52 o 
   0   2   5     1453.78     1608.73     22.44 o 
   1   2   5      147.65      161.00      3.75 o 
   2   2   5      973.07     1035.91      9.25 o 
   3   2   5       75.20       67.95      2.46 o 
   4   2   5      151.99      136.59      4.59 o 
   5   2   5       98.07       97.02      3.88 o 
   6   2   5       37.18       36.75      7.76 o 
  -7   3   5        0.05       -0.64      4.72 o 
  -6   3   5       89.77       80.37      7.92 o 
  -5   3   5      188.22      166.97      5.16 o 
  -4   3   5      125.56      122.15      4.13 o 
  -3   3   5      562.57      546.96      8.20 o 
  -2   3   5      180.91      158.05      9.48 o 
  -1   3   5        0.13        3.44      1.52 o 
   0   3   5      161.33      170.79     11.93 o 
   1   3   5      527.04      502.01      8.46 o 
   2   3   5      166.72      158.55      9.83 o 
   3   3   5       34.00       28.70      2.44 o 
   4   3   5        0.82        0.30      1.89 o 
   5   3   5       49.66       42.89      3.45 o 
   6   3   5      168.90      144.67     10.76 o 
  -7   4   5       11.64       14.91      6.65 o 
  -6   4   5       35.05       33.28      3.57 o 
  -5   4   5      235.69      216.60      6.85 o 
  -4   4   5        0.04        2.83      2.81 o 
  -3   4   5        0.14        1.85      2.29 o 
  -2   4   5        5.96        8.32      2.92 o 
  -1   4   5        0.30        3.16      2.90 o 
   0   4   5      306.39      313.52      7.60 o 
   1   4   5       11.39        9.76      2.26 o 
   2   4   5       19.80       23.00      4.80 o 
   3   4   5        6.31        6.85      1.96 o 
   4   4   5      139.84      141.22      6.88 o 
   5   4   5        1.35        8.27      5.29 o 
  -7   5   5       44.12       33.32      7.08 o 
  -6   5   5      198.13      195.50      7.50 o 
  -5   5   5        0.72       -1.06      3.71 o 
  -4   5   5       11.80        8.85      2.41 o 
  -3   5   5      150.16      143.73     10.05 o 
  -2   5   5     1332.93     1398.27     20.67 o 
  -1   5   5       24.27       25.13      3.36 o 
   0   5   5        5.51        6.35      2.54 o 
   1   5   5        4.22        6.15      3.85 o 
   2   5   5      211.55      197.86      6.83 o 
   3   5   5      157.61      153.67      5.96 o 
   4   5   5        6.56       12.97      6.83 o 
  -6   6   5        7.78       17.07      5.61 o 
  -5   6   5       44.64       46.47      4.72 o 
  -4   6   5       24.69       29.19      5.80 o 
  -3   6   5        6.18        3.65      3.21 o 
  -2   6   5       25.53       25.80      4.06 o 
  -1   6   5        9.71       11.96      3.66 o 
   0   6   5        2.04        7.34      3.29 o 
   1   6   5       40.47       42.91      7.00 o 
   2   6   5       27.47       27.84      5.08 o 
   3   6   5        6.02       11.38      3.11 o 
  -5   7   5      311.07      318.31     15.43 o 
  -4   7   5       23.29       24.86      4.90 o 
  -3   7   5       19.48       20.85      9.07 o 
  -2   7   5       28.26       23.40      4.38 o 
  -1   7   5      282.32      294.10     10.66 o 
   0   7   5       10.06        8.31      3.68 o 
   1   7   5        4.95       15.06      3.89 o 
   2   7   5        3.97        7.42      3.17 o 
  -3   8   5        0.17        6.31      4.10 o 
  -2   8   5       68.11       77.56      6.88 o 
  -1   8   5       61.52       73.98      6.90 o 
   0   8   5       25.75       26.38      5.40 o 
  -1  -8   6       18.92       13.23      8.52 o 
   0  -8   6        3.13        8.37      6.52 o 
   1  -8   6       79.74       89.44     11.51 o 
   2  -8   6        0.01        0.51      5.47 o 
   3  -8   6        0.25        7.65      9.85 o 
  -3  -7   6       32.71       38.87      9.34 o 
  -2  -7   6       21.22       12.90      4.13 o 
  -1  -7   6       76.64       74.54      8.86 o 
   0  -7   6       92.60       96.47     10.14 o 
   1  -7   6       32.03       27.19      7.14 o 
   2  -7   6        1.11        0.25      4.42 o 
   3  -7   6        1.07       -0.51      6.03 o 
   4  -7   6       77.11       88.30     11.58 o 
  -4  -6   6        0.41       10.55      7.06 o 
  -3  -6   6        5.84        5.85      4.04 o 
  -2  -6   6       45.28       45.97      4.86 o 
  -1  -6   6        1.23        8.70      4.53 o 
   0  -6   6        1.70        2.10      4.16 o 
   1  -6   6       82.93       97.40      9.12 o 
   2  -6   6      180.20      183.09     11.89 o 
   3  -6   6      200.23      207.22     13.39 o 
   4  -6   6       16.23        8.68      6.45 o 
   5  -6   6      193.28      201.94     14.91 o 
  -5  -5   6       15.09       21.01      8.24 o 
  -4  -5   6       41.65       60.37     10.79 o 
  -3  -5   6       24.10       26.17      3.99 o 
  -2  -5   6       23.09       17.36      4.71 o 
  -1  -5   6      197.44      181.29      7.07 o 
   0  -5   6       19.37       16.87      4.70 o 
   1  -5   6      444.37      511.55     19.26 o 
   2  -5   6       29.64       26.98      7.65 o 
   3  -5   6      315.03      349.08     16.33 o 
   4  -5   6        0.67       -1.52      5.94 o 
   5  -5   6      198.96      219.58     14.98 o 
   6  -5   6      204.24      237.62     11.06 o 
  -6  -4   6        0.05        1.40      7.90 o 
  -5  -4   6       90.52      103.60     11.63 o 
  -4  -4   6       11.29       11.27      5.85 o 
  -3  -4   6        2.10        6.18      2.69 o 
  -2  -4   6       10.80       15.32      3.52 o 
  -1  -4   6       74.16       75.17      4.71 o 
   0  -4   6       92.62       87.57      6.92 o 
   1  -4   6       44.57       37.44      4.91 o 
   2  -4   6      115.80      123.06      7.72 o 
   3  -4   6        3.97        6.33      4.09 o 
   4  -4   6       33.17       36.83      6.00 o 
   5  -4   6       46.46       47.39      5.45 o 
   6  -4   6        1.69        6.19      5.12 o 
  -6  -3   6        0.96        1.79      6.35 o 
  -5  -3   6       39.30       48.55      8.60 o 
  -4  -3   6       43.21       37.05      6.92 o 
  -3  -3   6      368.63      333.13     15.08 o 
  -2  -3   6      402.44      388.68     11.25 o 
  -1  -3   6        9.32        8.47      5.33 o 
   0  -3   6      152.69      143.82      6.37 o 
   1  -3   6      689.67      704.42     16.41 o 
   2  -3   6      564.45      568.01     14.94 o 
   3  -3   6      734.90      725.09     18.49 o 
   4  -3   6        3.28        7.38      3.89 o 
   5  -3   6       16.15       13.59      3.50 o 
   6  -3   6        2.28        5.20      4.01 o 
  -7  -2   6       33.67       46.50     10.83 o 
  -6  -2   6        4.27       -1.26      5.20 o 
  -5  -2   6       16.77       22.28      8.28 o 
  -4  -2   6       15.56       16.59      5.12 o 
  -3  -2   6      437.12      445.14     14.94 o 
  -2  -2   6       80.61       74.73      4.01 o 
  -1  -2   6      109.71      111.27      3.52 o 
   0  -2   6       32.00       31.88      3.23 o 
   1  -2   6      703.52      668.82     19.57 o 
   2  -2   6        5.92        3.99      0.77 o 
   3  -2   6      476.11      496.16     12.56 o 
   4  -2   6      631.63      658.31     14.05 o 
   5  -2   6        0.02       -0.44      2.11 o 
   6  -2   6       55.59       69.18      6.29 o 
  -7  -1   6       18.78       20.78      7.54 o 
  -6  -1   6       27.09       28.59      8.09 o 
  -5  -1   6       50.58       57.10      7.53 o 
  -4  -1   6       49.88       51.20      6.05 o 
  -3  -1   6      262.69      260.41     11.06 o 
  -2  -1   6       93.93       98.24      2.78 o 
  -1  -1   6      112.39      123.43      4.10 o 
   0  -1   6        9.48        6.41      1.62 o 
   1  -1   6      363.75      414.74      5.77 o 
   2  -1   6       97.85       94.30      4.15 o 
   3  -1   6        6.46       12.46      1.79 o 
   4  -1   6      641.44      678.29     11.73 o 
   5  -1   6       65.03       69.65      4.62 o 
   6  -1   6       44.63       45.46      4.37 o 
  -7   0   6       57.83       57.93     10.49 o 
  -6   0   6        8.11        5.69      4.79 o 
  -5   0   6       79.95       85.82      8.28 o 
  -4   0   6        5.35       11.41      4.07 o 
  -3   0   6        1.05        0.62      0.85 o 
  -2   0   6     1645.02     1771.68     18.76 o 
  -1   0   6      265.51      304.51      7.41 o 
   0   0   6      115.36      129.79      4.33 o 
   1   0   6       40.02       45.69      2.18 o 
   2   0   6     1349.03     1406.75     29.63 o 
   3   0   6      140.92      136.84      3.63 o 
   4   0   6        0.92        5.36      2.44 o 
   5   0   6        0.21        3.85      3.36 o 
   6   0   6        1.32        5.97      3.55 o 
  -7   1   6       33.93       32.36      7.41 o 
  -6   1   6       23.71       25.27      6.64 o 
  -5   1   6       24.79       23.69      4.94 o 
  -4   1   6      475.73      450.04     13.45 o 
  -3   1   6      266.36      268.86     18.46 o 
  -2   1   6       60.70       57.38      3.35 o 
  -1   1   6       72.35       69.28      3.99 o 
   0   1   6        0.26        2.93      2.32 o 
   1   1   6      977.32     1029.14     19.11 o 
   2   1   6      188.07      198.87      3.68 o 
   3   1   6       15.73       12.20      1.74 o 
   4   1   6        1.82        4.96      3.50 o 
   5   1   6       24.96       30.12      2.93 o 
   6   1   6        6.95        9.39      3.08 o 
  -7   2   6        1.73        0.26      3.58 o 
  -6   2   6        0.20       -2.13      3.61 o 
  -5   2   6      201.88      176.24     10.59 o 
  -4   2   6       16.61       20.53      2.00 o 
  -3   2   6        1.91        5.42      2.49 o 
  -2   2   6        6.53       10.36      3.60 o 
  -1   2   6      796.48      821.17      7.85 o 
   0   2   6      899.75      925.99     23.38 o 
   1   2   6       13.06       15.73      1.30 o 
   2   2   6      334.56      356.93      9.89 o 
   3   2   6      170.90      176.21      4.22 o 
   4   2   6        3.79        9.21      2.51 o 
   5   2   6      356.26      356.96      7.18 o 
   6   2   6       11.48       14.51      5.49 o 
  -7   3   6       16.29       25.22      7.09 o 
  -6   3   6       13.37       17.35      4.54 o 
  -5   3   6        1.65        4.97      1.89 o 
  -4   3   6       33.74       29.68      2.41 o 
  -3   3   6       17.18       18.12      1.85 o 
  -2   3   6       80.97       87.58      6.88 o 
  -1   3   6       52.49       44.79      3.20 o 
   0   3   6      320.63      327.67      6.75 o 
   1   3   6       20.18       19.39      2.27 o 
   2   3   6       71.74       70.52      5.62 o 
   3   3   6      820.67      801.12      9.79 o 
   4   3   6       13.10       12.83      2.32 o 
   5   3   6        3.50        7.88      3.29 o 
  -7   4   6       56.10       48.83      8.68 o 
  -6   4   6       22.78       17.21      2.96 o 
  -5   4   6       40.01       36.26      3.00 o 
  -4   4   6      243.25      233.97      6.00 o 
  -3   4   6      492.52      459.39     22.89 o 
  -2   4   6        3.76        8.95      2.82 o 
  -1   4   6        4.52        3.64      2.04 o 
   0   4   6      293.83      326.80      7.95 o 
   1   4   6      739.72      758.73     12.77 o 
   2   4   6        0.54        6.23      2.03 o 
   3   4   6      137.20      140.70      5.52 o 
   4   4   6        3.17        4.76      3.06 o 
   5   4   6       55.08       55.56      9.66 o 
  -7   5   6       68.42       68.39      9.60 o 
  -6   5   6        3.16        6.09      5.01 o 
  -5   5   6      359.83      357.26      9.10 o 
  -4   5   6       49.93       52.60      6.85 o 
  -3   5   6      584.06      583.65     16.33 o 
  -2   5   6       56.05       54.75      5.01 o 
  -1   5   6      769.82      742.19     13.95 o 
   0   5   6      774.19      761.40     16.32 o 
   1   5   6       35.27       35.10      3.46 o 
   2   5   6        7.49       10.13      3.08 o 
   3   5   6        4.29        5.94      2.60 o 
   4   5   6      111.40      120.52      5.96 o 
  -6   6   6       14.12       18.91      4.17 o 
  -5   6   6       23.01       29.55      6.86 o 
  -4   6   6      193.46      188.94     10.48 o 
  -3   6   6       43.15       49.83      7.15 o 
  -2   6   6       85.42       88.90      6.08 o 
  -1   6   6       39.18       47.05      4.54 o 
   0   6   6       25.94       28.34      4.30 o 
   1   6   6      116.56      116.32      6.62 o 
   2   6   6        1.76        2.47      2.88 o 
   3   6   6       49.14       46.58      5.05 o 
  -5   7   6        0.14        4.67      5.03 o 
  -4   7   6       60.12       59.78      6.13 o 
  -3   7   6       32.43       26.54      4.82 o 
  -2   7   6      140.93      139.75      8.02 o 
  -1   7   6        0.02        4.91      5.75 o 
   0   7   6       75.78       87.55      6.30 o 
   1   7   6      146.34      154.23      8.19 o 
   2   7   6       22.19       24.75      4.84 o 
  -3   8   6       59.41       71.94     11.32 o 
  -2   8   6        0.02       -2.51      6.23 o 
  -1   8   6      263.91      280.25     10.96 o 
   0  -8   7        5.13        2.98      6.25 o 
   1  -8   7        0.54        4.86      8.98 o 
   2  -8   7       15.84       13.89      8.17 o 
  -3  -7   7       23.02       17.28      8.28 o 
  -2  -7   7        1.41       -1.87      5.58 o 
  -1  -7   7        2.11        4.47      5.60 o 
   0  -7   7        1.03       11.18      7.79 o 
   1  -7   7      301.98      328.88     17.53 o 
   2  -7   7       87.60      108.02     11.87 o 
   3  -7   7       24.47       32.95      8.82 o 
   4  -7   7        0.00       12.60      8.36 o 
  -4  -6   7        8.08       12.07      8.10 o 
  -3  -6   7       16.15       13.81      4.39 o 
  -2  -6   7        3.90        6.14      4.47 o 
  -1  -6   7       23.36       17.26      5.67 o 
   0  -6   7       97.84       98.04      9.40 o 
   2  -6   7        9.08       15.58      6.19 o 
   3  -6   7       37.81       47.63      8.47 o 
   4  -6   7        0.13        6.01      7.68 o 
   5  -6   7        0.02        5.15      6.49 o 
  -5  -5   7       36.25       40.12     10.20 o 
  -4  -5   7        8.01        7.65      6.53 o 
  -3  -5   7       25.47       26.17      4.68 o 
  -2  -5   7      168.62      178.27     14.94 o 
  -1  -5   7       28.03       33.75      5.51 o 
   0  -5   7      503.22      583.67     19.74 o 
   1  -5   7       45.81       34.23      7.03 o 
   2  -5   7      340.03      345.83     16.04 o 
   3  -5   7      141.71      131.25     10.60 o 
   4  -5   7       27.95       21.91      6.95 o 
   5  -5   7       70.47       67.12     12.19 o 
  -6  -4   7        5.17       14.29      9.01 o 
  -5  -4   7       14.05       21.01      9.69 o 
  -4  -4   7       25.03       17.19      7.62 o 
  -3  -4   7      143.17      138.60      5.88 o 
  -2  -4   7       12.30       12.90      3.32 o 
  -1  -4   7        0.61        1.04      2.14 o 
   0  -4   7      150.12      134.17      8.33 o 
   1  -4   7       86.17       96.80      6.98 o 
   2  -4   7      424.33      416.96     14.54 o 
   3  -4   7        2.37        2.66      3.79 o 
   4  -4   7        0.25        4.20      5.33 o 
   5  -4   7      118.25      125.03      8.10 o 
   6  -4   7      203.15      211.09     10.30 o 
  -6  -3   7       34.80       42.53     10.08 o 
  -5  -3   7        2.34        1.14      5.08 o 
  -4  -3   7        0.33        2.08      4.65 o 
  -3  -3   7       21.85       23.35      3.19 o 
  -2  -3   7        6.78        5.09      2.34 o 
  -1  -3   7        9.79        7.11      2.09 o 
   0  -3   7      316.36      319.18     10.30 o 
   1  -3   7      100.39      106.68      6.36 o 
   2  -3   7       15.90       17.74      3.98 o 
   3  -3   7       37.06       35.67      5.94 o 
   4  -3   7      192.56      177.92     10.96 o 
   5  -3   7       16.73       19.32      3.86 o 
   6  -3   7       60.94       62.07      6.48 o 
  -7  -2   7       66.55      109.27     14.10 o 
  -6  -2   7       25.75       36.39      9.22 o 
  -5  -2   7        0.05       -2.50      4.80 o 
  -4  -2   7        2.49       -0.44      3.64 o 
  -3  -2   7      580.87      601.66     18.21 o 
  -2  -2   7     1936.40     2083.37     73.00 o 
  -1  -2   7      423.84      427.00      7.87 o 
   0  -2   7      945.62      894.15     15.59 o 
   1  -2   7        0.88        3.07      1.25 o 
   2  -2   7      210.50      207.58      7.90 o 
   3  -2   7      160.04      159.28      7.45 o 
   4  -2   7      781.03      815.29     14.92 o 
   5  -2   7        6.52        6.30      2.94 o 
   6  -2   7       61.78       69.52      5.65 o 
  -7  -1   7       24.59       25.76      9.33 o 
  -6  -1   7       11.29       15.64      7.08 o 
  -5  -1   7        5.46        4.65      4.79 o 
  -4  -1   7       20.36       18.25      5.34 o 
  -3  -1   7       24.00       24.68      1.67 o 
  -2  -1   7     1811.67     1846.36     28.82 o 
  -1  -1   7        7.20        4.81      1.39 o 
   0  -1   7       67.44       67.35      3.70 o 
   1  -1   7      332.18      320.02      5.85 o 
   2  -1   7        1.12        2.33      1.30 o 
   3  -1   7       20.56       16.07      5.43 o 
   4  -1   7      211.72      215.87      6.45 o 
   5  -1   7      111.36      120.55      5.86 o 
   6  -1   7      120.42      125.25      6.97 o 
  -7   0   7        4.05       -0.04      3.65 o 
  -6   0   7      116.18      110.39      9.45 o 
  -5   0   7      142.16      150.65     10.33 o 
  -4   0   7        1.76        1.33      3.08 o 
  -3   0   7       75.48       78.05      2.79 o 
  -2   0   7      236.14      248.65     14.17 o 
  -1   0   7      164.92      158.84      3.98 o 
   0   0   7      554.97      575.99     10.36 o 
   1   0   7      113.55      105.41      3.31 o 
   2   0   7       78.29       76.48      4.09 o 
   3   0   7       91.61       89.59      3.33 o 
   4   0   7       69.46       65.11      3.04 o 
   5   0   7       54.68       50.87      4.12 o 
   6   0   7        0.60        4.90      2.88 o 
  -7   1   7       11.68       17.31      6.57 o 
  -6   1   7       48.90       44.64      7.00 o 
  -5   1   7      126.25      115.86      7.85 o 
  -4   1   7       38.95       42.52      2.10 o 
  -3   1   7      376.73      412.33      6.60 o 
  -2   1   7      440.51      433.47      8.13 o 
  -1   1   7      195.23      197.40      6.45 o 
   0   1   7      149.81      166.13      7.74 o 
   1   1   7       10.20       30.39     11.05 o 
   2   1   7      487.01      474.73      8.29 o 
   3   1   7      120.80      136.74      3.61 o 
   4   1   7      145.17      131.07      4.18 o 
   5   1   7      339.67      334.97      7.13 o 
   6   1   7      109.10      102.82      5.90 o 
  -7   2   7        3.05        8.32      5.42 o 
  -5   2   7       32.93       43.04      2.64 o 
  -4   2   7      281.03      289.30      9.75 o 
  -3   2   7      219.75      222.82      4.94 o 
  -2   2   7        2.17        5.92      1.65 o 
  -1   2   7      321.71      317.03      7.60 o 
   0   2   7      114.09      103.04      3.39 o 
   1   2   7       33.90       29.80      1.47 o 
   2   2   7      113.25      110.45      3.01 o 
   3   2   7        4.83        7.47      1.83 o 
   4   2   7      232.32      210.64      5.22 o 
   5   2   7       57.39       52.08      3.68 o 
  -7   3   7        2.06       -1.83      4.20 o 
  -6   3   7      183.92      164.72     10.49 o 
  -5   3   7      149.71      148.16      6.99 o 
  -4   3   7      219.97      207.48      5.54 o 
  -3   3   7      447.43      456.86     19.73 o 
  -2   3   7        0.86        3.85      1.21 o 
  -1   3   7      482.00      468.49      8.77 o 
   0   3   7        0.22        0.47      1.62 o 
   1   3   7      171.03      170.26     17.60 o 
   2   3   7       44.19       40.93      2.90 o 
   3   3   7       83.48       83.92      4.08 o 
   4   3   7       36.02       32.39      6.91 o 
   5   3   7        6.13        6.77      2.83 o 
  -7   4   7       12.34        9.38      5.15 o 
  -6   4   7        2.63        9.99      2.80 o 
  -5   4   7        6.10        9.66      2.65 o 
  -4   4   7       20.53       23.08      2.62 o 
  -3   4   7      161.07      161.53      7.31 o 
  -2   4   7      106.50      101.88      5.72 o 
  -1   4   7      430.49      457.01     11.69 o 
   0   4   7       60.59       60.43      4.24 o 
   1   4   7      258.46      288.82     14.11 o 
   2   4   7       42.19       41.62      3.25 o 
   3   4   7      404.37      418.37      9.62 o 
   4   4   7        6.39        8.02      2.89 o 
  -6   5   7        0.25        2.57      3.26 o 
  -5   5   7       47.46       44.38      4.81 o 
  -4   5   7        6.91        9.90      3.81 o 
  -3   5   7       94.30       93.66      7.35 o 
  -2   5   7        1.52       10.15      2.90 o 
  -1   5   7       31.78       37.48      7.67 o 
   0   5   7       84.67       80.54      5.15 o 
   1   5   7       23.34       22.60      4.06 o 
   2   5   7       23.32       21.99      3.60 o 
   3   5   7       68.23       72.50      4.69 o 
   4   5   7       28.74       36.67      4.40 o 
  -6   6   7      301.41      273.16     12.69 o 
  -5   6   7      298.32      303.08     14.07 o 
  -4   6   7        7.29        1.82      4.63 o 
  -3   6   7      288.04      328.26     14.72 o 
  -2   6   7       19.22       19.07      3.79 o 
  -1   6   7       75.16       82.72      7.86 o 
   0   6   7      185.19      196.27      8.09 o 
   1   6   7       38.85       42.23      4.89 o 
   2   6   7       63.89       73.62      5.45 o 
  -4   7   7       35.40       26.70     12.10 o 
  -3   7   7        1.64        5.40      5.59 o 
  -2   7   7       72.05       68.51      5.88 o 
  -1   7   7        3.60        9.65      7.05 o 
   0   7   7        0.04        6.23      4.10 o 
   1   7   7       10.84       15.15      4.49 o 
  -2  -7   8        6.22       13.48      6.24 o 
  -1  -7   8        0.03       -0.09      3.85 o 
   0  -7   8       29.52       46.11     10.45 o 
   1  -7   8      204.84      230.22     16.25 o 
   2  -7   8      101.19       98.92     14.31 o 
   3  -7   8        3.46        6.79      8.89 o 
  -4  -6   8       19.13       12.56      8.46 o 
  -3  -6   8       52.85       53.79      9.78 o 
  -2  -6   8        0.28       -0.33      3.08 o 
  -1  -6   8       21.33       18.46      7.60 o 
   0  -6   8       86.55       91.51      9.63 o 
   1  -6   8        1.25       15.25      6.19 o 
   2  -6   8       19.61       25.29      9.72 o 
   3  -6   8        6.94       15.66      7.69 o 
   4  -6   8        0.07        2.70      6.89 o 
  -5  -5   8        3.18        1.24      6.28 o 
  -4  -5   8        2.36       15.50      7.22 o 
  -3  -5   8       10.30       10.46      5.96 o 
  -2  -5   8        2.85        1.85      3.26 o 
  -1  -5   8        6.50       11.05      5.28 o 
   0  -5   8       61.51       69.04      7.46 o 
   1  -5   8       44.08       33.37      6.65 o 
   2  -5   8       38.10       33.65      6.84 o 
   3  -5   8        6.77        5.29      5.15 o 
   4  -5   8       42.09       28.38      9.18 o 
   5  -5   8        0.75       -2.08      7.06 o 
  -5  -4   8       14.43       23.95      8.48 o 
  -4  -4   8        0.03        2.44      5.41 o 
  -3  -4   8       29.75       34.46      4.05 o 
  -2  -4   8       56.63       65.84      8.83 o 
  -1  -4   8      188.62      198.20     18.70 o 
   0  -4   8       49.78       49.11      5.78 o 
   1  -4   8      324.49      348.63     13.31 o 
   2  -4   8      705.28      667.27     20.97 o 
   3  -4   8       72.40       82.15      7.96 o 
   4  -4   8        0.77       11.54      6.60 o 
   5  -4   8        2.41        2.43      6.07 o 
  -6  -3   8        0.57       -3.47      6.95 o 
  -5  -3   8        1.01       -1.66      6.73 o 
  -4  -3   8       74.61       77.77      9.05 o 
  -3  -3   8      114.53      111.59      5.26 o 
  -2  -3   8       30.05       30.71      3.60 o 
  -1  -3   8       44.07       48.64      3.84 o 
   0  -3   8      412.72      424.76     12.30 o 
   1  -3   8       18.87       16.65      3.67 o 
   2  -3   8        0.16       -0.83      2.66 o 
   3  -3   8      339.00      372.81     14.43 o 
   4  -3   8       13.19       17.04      5.07 o 
   5  -3   8        3.28        1.31      3.23 o 
   6  -3   8        0.17        0.74      3.22 o 
  -7  -2   8        0.11        0.53      6.60 o 
  -6  -2   8       41.25       58.40     10.57 o 
  -5  -2   8       14.63       15.82      8.39 o 
  -4  -2   8       82.31       82.81      8.75 o 
  -3  -2   8        8.04       14.98      2.65 o 
  -2  -2   8      124.70      116.42      4.36 o 
  -1  -2   8        7.26        3.30      1.92 o 
   0  -2   8       82.64       82.29      4.81 o 
   1  -2   8       56.18       53.26      4.51 o 
   2  -2   8       14.10       10.57      3.01 o 
   3  -2   8      340.88      368.54     12.73 o 
   4  -2   8      129.41      127.59      8.53 o 
   5  -2   8      161.66      163.98      7.55 o 
   6  -2   8       98.94      103.74      7.90 o 
  -7  -1   8        9.53       17.82     11.21 o 
  -6  -1   8        9.26       27.48     10.14 o 
  -5  -1   8        8.10        7.84      5.95 o 
  -4  -1   8       89.85      107.04      8.58 o 
  -3  -1   8      175.94      181.01      4.49 o 
  -2  -1   8       12.39       11.62      3.12 o 
  -1  -1   8        0.04        0.06      1.10 o 
   0  -1   8      409.39      441.37     10.46 o 
   1  -1   8        0.35        0.06      1.12 o 
   2  -1   8       10.68       11.93      1.86 o 
   3  -1   8       60.35       68.31      3.44 o 
   4  -1   8       37.73       33.41      2.73 o 
   5  -1   8       30.62       27.14      4.02 o 
   6  -1   8       37.33       55.50     12.93 o 
  -7   0   8        8.69        8.97      7.54 o 
  -6   0   8       18.90       20.96      7.33 o 
  -5   0   8       34.26       45.00      8.45 o 
  -4   0   8        0.19       -0.15      0.81 o 
  -3   0   8       18.06       16.45      1.97 o 
  -2   0   8        0.09        2.53      1.30 o 
  -1   0   8       36.11       33.40      2.31 o 
   0   0   8      746.61      738.27     10.06 o 
   1   0   8      789.60      802.52     10.98 o 
   2   0   8       30.88       25.48      2.30 o 
   3   0   8       15.88       16.20      2.12 o 
   4   0   8      238.95      231.97      5.61 o 
   5   0   8      173.62      168.61      6.62 o 
   6   0   8        0.06       -0.11      2.17 o 
  -7   1   8       10.12       16.16      7.94 o 
  -6   1   8       63.98       58.63      7.60 o 
  -5   1   8      310.82      321.02     15.33 o 
  -4   1   8        9.76       12.47      1.82 o 
  -3   1   8      101.91      111.55      3.53 o 
  -2   1   8      512.18      555.38      8.14 o 
  -1   1   8     1436.45     1578.03     18.21 o 
   0   1   8      539.07      539.59     11.60 o 
   1   1   8      369.79      372.92      7.20 o 
   2   1   8      172.74      167.82      4.34 o 
   3   1   8       23.57       19.64      1.96 o 
   4   1   8      555.76      539.90      8.73 o 
   5   1   8       28.25       27.93      4.81 o 
  -7   2   8       23.60       34.28      7.35 o 
  -6   2   8       60.31       57.77      8.50 o 
  -5   2   8        0.21        4.44      2.56 o 
  -4   2   8       31.97       36.03      6.28 o 
  -3   2   8       62.72       70.34      3.34 o 
  -2   2   8       10.41       19.20      1.78 o 
  -1   2   8       74.45       83.26      3.97 o 
   0   2   8       74.82       71.29      5.92 o 
   1   2   8      123.91      120.29      4.45 o 
   2   2   8      263.70      254.21      8.03 o 
   3   2   8       23.92       21.22      2.18 o 
   4   2   8       18.21       23.19      3.37 o 
   5   2   8        3.54       10.80      2.61 o 
  -7   3   8       15.15       14.35      6.18 o 
  -6   3   8       22.87       18.21      6.39 o 
  -5   3   8      233.21      225.32      9.03 o 
  -4   3   8      344.94      342.32      7.38 o 
  -3   3   8        4.29        6.76      2.56 o 
  -2   3   8       88.49       88.24      4.77 o 
  -1   3   8       78.87       77.94      4.09 o 
   0   3   8      898.79      917.70     13.50 o 
   1   3   8        2.70        2.53      1.69 o 
   2   3   8       29.86       25.31      4.34 o 
   3   3   8       51.59       47.14      3.79 o 
   4   3   8       19.15       19.17      3.31 o 
   5   3   8      123.98      107.94      5.41 o 
  -7   4   8       33.83       39.85      7.04 o 
  -6   4   8       58.16       47.33      6.15 o 
  -5   4   8        9.18       14.29      4.16 o 
  -4   4   8       71.19       64.36      3.62 o 
  -3   4   8      283.48      268.78      9.88 o 
  -2   4   8       38.54       35.05      3.85 o 
  -1   4   8      785.77      797.07     13.93 o 
   0   4   8       76.95       79.71      4.69 o 
   1   4   8        3.71        2.81      2.09 o 
   2   4   8       80.28       75.22      4.72 o 
   3   4   8      329.26      338.49      8.92 o 
   4   4   8      146.62      139.13      6.46 o 
  -6   5   8        0.88        9.71      3.33 o 
  -5   5   8      199.35      180.20      9.85 o 
  -4   5   8      114.73      110.23      7.98 o 
  -3   5   8      318.48      313.46     12.19 o 
  -2   5   8       10.68        9.26      3.27 o 
  -1   5   8        8.15        6.69      2.82 o 
   0   5   8      111.64      105.09      5.77 o 
   1   5   8       71.85       68.64      5.27 o 
   2   5   8      103.09      100.19      5.31 o 
   3   5   8        8.94        8.72      4.25 o 
  -5   6   8       34.34       36.23      5.72 o 
  -4   6   8      101.98      105.14      8.91 o 
  -3   6   8       60.33       65.41      6.38 o 
  -2   6   8       91.50       92.55      6.23 o 
  -1   6   8      109.16      120.01      7.12 o 
   0   6   8      220.80      217.67      8.46 o 
   1   6   8        2.12        8.59      3.26 o 
   2   6   8        8.69       11.30      3.45 o 
  -4   7   8       16.64       16.25      5.72 o 
  -3   7   8       27.12       27.72      8.38 o 
  -2   7   8      102.01      118.70      7.36 o 
  -1   7   8       34.97       50.97      5.99 o 
   0   7   8        0.56       -1.35      3.70 o 
  -2  -7   9       22.55       37.09     10.69 o 
  -1  -7   9       34.11       43.00      8.79 o 
   0  -7   9        9.06        4.96      6.72 o 
   1  -7   9        0.19        0.23      4.90 o 
   2  -7   9        2.10       -1.52      6.01 o 
   3  -7   9       21.68       32.09     11.67 o 
  -3  -6   9       70.26       71.75     11.05 o 
  -2  -6   9       47.69       43.52      6.62 o 
  -1  -6   9       12.80       18.72      7.84 o 
   0  -6   9       91.17       79.87      9.42 o 
   1  -6   9      108.21      141.95     14.45 o 
   2  -6   9      138.24      137.83     13.54 o 
   3  -6   9       20.83       24.45      8.97 o 
   4  -6   9       65.20       73.62     12.42 o 
  -4  -5   9        1.31       -3.04      7.51 o 
  -3  -5   9       11.54        8.72      4.14 o 
  -2  -5   9        2.77        3.08      5.13 o 
  -1  -5   9       35.41       45.19      8.96 o 
   0  -5   9       24.10       30.28      6.43 o 
   1  -5   9        6.61        2.83      4.42 o 
   2  -5   9        4.18       12.25      5.66 o 
   3  -5   9       23.04       19.54      6.45 o 
   4  -5   9       74.84       60.58      9.37 o 
   5  -5   9      171.47      189.48     16.91 o 
  -5  -4   9        0.97       10.78      7.75 o 
  -4  -4   9       33.59       28.67      7.95 o 
  -3  -4   9      163.78      180.34      8.15 o 
  -2  -4   9       11.00       18.56      7.92 o 
  -1  -4   9      217.70      208.90     10.18 o 
   0  -4   9        4.57       38.12      6.45 o 
   1  -4   9       65.91       66.05      6.99 o 
   2  -4   9        4.80       10.43      5.99 o 
   3  -4   9      153.61      154.52     10.63 o 
   4  -4   9       19.63       12.78      6.11 o 
   5  -4   9        1.40        6.22      5.90 o 
  -6  -3   9        0.66       21.28     11.26 o 
  -5  -3   9        4.83       -0.69      6.43 o 
  -4  -3   9       47.41       61.28      8.94 o 
  -3  -3   9      466.55      472.63     10.79 o 
  -2  -3   9      142.34      144.91      6.16 o 
  -1  -3   9        4.48        5.86      5.81 o 
   0  -3   9      101.82      112.35      6.79 o 
   1  -3   9       58.79       59.24      5.72 o 
   2  -3   9      363.38      352.95     14.18 o 
   3  -3   9        8.54        7.04      4.25 o 
   4  -3   9        7.06        4.20      5.70 o 
   5  -3   9        4.19        5.25      3.94 o 
  -6  -2   9       19.31       14.53      8.66 o 
  -5  -2   9       31.47       33.71      8.17 o 
  -4  -2   9        6.67        9.12      5.64 o 
  -3  -2   9      313.78      322.73     11.22 o 
  -2  -2   9        3.59        4.55      2.35 o 
  -1  -2   9       29.42       32.56      2.86 o 
   0  -2   9      259.29      246.57      8.64 o 
   1  -2   9        3.51        4.32      2.78 o 
   2  -2   9       30.72       35.36      4.47 o 
   3  -2   9        5.37        1.87      3.76 o 
   4  -2   9       37.99       36.97      5.56 o 
   5  -2   9       48.60       46.87      7.31 o 
  -7  -1   9        4.37        6.50     10.37 o 
  -6  -1   9       92.61       89.01     12.07 o 
  -5  -1   9       89.91      104.47     10.55 o 
  -4  -1   9        0.14       -0.33      3.69 o 
  -3  -1   9       85.83       78.07      9.07 o 
  -2  -1   9       56.59       52.38      3.27 o 
  -1  -1   9      608.16      647.10     10.95 o 
   0  -1   9        3.68        3.32      2.31 o 
   1  -1   9      268.88      274.68      7.17 o 
   2  -1   9       31.78       21.88      4.49 o 
   3  -1   9      335.92      353.77     17.45 o 
   4  -1   9       12.65       19.35      2.59 o 
   5  -1   9       16.57       23.32      4.16 o 
  -7   0   9        0.44       11.58      7.60 o 
  -6   0   9       23.71       32.91      8.60 o 
  -5   0   9        7.32       15.77      6.46 o 
  -4   0   9        7.72       13.50      2.08 o 
  -3   0   9      132.29      135.20      4.04 o 
  -2   0   9        5.41        6.45      2.25 o 
  -1   0   9      164.19      135.05     30.92 o 
   0   0   9        1.58        1.93      2.30 o 
   1   0   9      347.55      341.77     11.87 o 
   2   0   9       92.86       91.87      6.94 o 
   3   0   9        1.81        1.36      2.19 o 
   4   0   9        1.52        5.14      3.07 o 
   5   0   9       41.35       41.98      5.39 o 
  -7   1   9        0.01        0.69      6.68 o 
  -6   1   9        1.06        2.62      6.59 o 
  -5   1   9      251.05      256.62     15.89 o 
  -4   1   9       94.89      109.77      4.09 o 
  -3   1   9       37.73       35.72      2.81 o 
  -2   1   9        5.50        8.85      3.46 o 
  -1   1   9      303.55      300.61      8.29 o 
   0   1   9      232.72      227.89      5.77 o 
   1   1   9      123.85      116.32      5.97 o 
   2   1   9      112.56      109.34      3.50 o 
   3   1   9      453.52      411.59      7.16 o 
   4   1   9       17.63       16.72      3.27 o 
   5   1   9       15.48       12.87      2.82 o 
  -7   2   9       34.47       35.03      9.45 o 
  -6   2   9      222.00      218.60     13.38 o 
  -5   2   9        0.42        1.77      1.77 o 
  -4   2   9       19.90       16.64      3.50 o 
  -3   2   9        1.85       -0.83      1.57 o 
  -2   2   9       58.63       56.92      2.89 o 
  -1   2   9      624.11      658.22     13.63 o 
   0   2   9       62.78       64.45      3.33 o 
   1   2   9      381.01      362.17      7.99 o 
   2   2   9      319.12      312.55      7.85 o 
   3   2   9       65.56       67.25      3.14 o 
   4   2   9      103.02       93.86      4.95 o 
   5   2   9      162.89      150.70      6.72 o 
  -7   3   9        0.03       -3.24      5.24 o 
  -6   3   9        0.54       -1.67      4.00 o 
  -5   3   9       12.54       13.67      2.64 o 
  -4   3   9        3.52        1.38      2.68 o 
  -3   3   9        0.15        1.57      1.66 o 
  -2   3   9      178.30      176.31      6.69 o 
  -1   3   9        1.95        2.51      2.21 o 
   0   3   9       62.34       59.89      3.55 o 
   1   3   9       10.57        9.84      3.94 o 
   2   3   9      299.02      326.81     16.74 o 
   3   3   9        8.09        8.50      2.63 o 
   4   3   9        1.54        3.29      4.32 o 
  -6   4   9        2.61       19.17      6.51 o 
  -5   4   9       20.33       18.64      3.23 o 
  -4   4   9      144.42      141.96      6.81 o 
  -3   4   9       61.27       64.28      5.12 o 
  -2   4   9       60.97       62.49      5.44 o 
  -1   4   9       59.53       64.75      4.69 o 
   0   4   9       87.48       96.07      4.92 o 
   1   4   9       27.29       22.38      3.60 o 
   2   4   9       65.81       74.20      4.54 o 
   3   4   9       19.27       17.53      3.69 o 
  -6   5   9      237.98      187.56      9.31 o 
  -5   5   9       41.19       44.59      6.26 o 
  -4   5   9       39.83       36.54      5.12 o 
  -3   5   9        2.33        8.20      3.30 o 
  -2   5   9       97.96       97.86     15.91 o 
  -1   5   9      480.19      495.40     11.97 o 
   0   5   9       59.99       53.03      4.82 o 
   1   5   9        4.53        7.42      3.06 o 
   2   5   9        0.04       -1.59      2.71 o 
   3   5   9      151.60      162.82      6.96 o 
  -5   6   9        0.14       -0.52      3.92 o 
  -4   6   9        1.05        3.84      3.95 o 
  -3   6   9      190.05      200.23      8.95 o 
  -2   6   9        1.40        4.33      4.33 o 
  -1   6   9        7.93       11.67      3.57 o 
   0   6   9       11.76       14.20      4.71 o 
   1   6   9        3.09        1.73      2.94 o 
  -3   7   9       11.47       13.42      4.92 o 
  -2   7   9       22.89       21.56      5.37 o 
  -1   7   9       15.75       24.33      6.99 o 
  -1  -7  10        0.11       -0.61      5.58 o 
   0  -7  10       45.91       30.26     11.84 o 
   1  -7  10        8.57       19.44      8.35 o 
  -3  -6  10        0.06        8.42      7.24 o 
  -2  -6  10       13.58       17.98      7.04 o 
  -1  -6  10      113.33      107.70     12.96 o 
   0  -6  10        3.41        3.18      6.23 o 
   1  -6  10        3.74       -1.25      7.14 o 
   2  -6  10        1.63        1.79      5.53 o 
   3  -6  10       14.38       14.28      7.36 o 
  -4  -5  10        3.93       11.37      8.46 o 
  -3  -5  10       55.35       67.57      6.71 o 
  -2  -5  10       36.09       38.73      6.11 o 
  -1  -5  10       64.35       68.98      8.39 o 
   0  -5  10       28.92       26.10      7.37 o 
   1  -5  10       25.45       24.09      6.53 o 
   2  -5  10       22.85       30.35      7.13 o 
   3  -5  10        2.24        8.87      6.23 o 
   4  -5  10        5.44        7.05      6.53 o 
  -5  -4  10        0.12        8.37      9.51 o 
  -4  -4  10        6.60       -0.17      4.56 o 
  -3  -4  10       17.86       24.18      5.46 o 
  -2  -4  10       23.66       18.83      5.37 o 
  -1  -4  10       11.49        8.22      5.23 o 
   0  -4  10        0.01        8.45      5.37 o 
   1  -4  10       22.39       27.83      5.63 o 
   2  -4  10      121.60      128.53      9.90 o 
   3  -4  10        0.12       -1.29      4.29 o 
   4  -4  10       30.65       35.23      9.33 o 
   5  -4  10       67.71       80.14     10.54 o 
  -6  -3  10        5.21       25.29     12.14 o 
  -5  -3  10       17.88       18.61      9.73 o 
  -4  -3  10       32.11       26.83      7.53 o 
  -3  -3  10       12.36       12.21      3.77 o 
  -2  -3  10       26.89       28.85      4.04 o 
  -1  -3  10      322.87      298.59     11.53 o 
   0  -3  10       76.61       61.42      6.75 o 
   1  -3  10        5.18        2.61      3.24 o 
   2  -3  10      111.98       99.30      9.17 o 
   3  -3  10      615.06      643.37     20.66 o 
   4  -3  10      272.97      241.02     14.03 o 
   5  -3  10       55.85       72.73      8.17 o 
  -6  -2  10        5.21       15.04     10.32 o 
  -5  -2  10        0.27       11.15      7.11 o 
  -4  -2  10       54.49       71.05     10.80 o 
  -3  -2  10      132.10      122.85      5.96 o 
  -2  -2  10       46.63       39.98      4.87 o 
  -1  -2  10       21.34       21.79      3.52 o 
   0  -2  10       15.38       13.56      3.65 o 
   1  -2  10        1.00        2.12      2.76 o 
   2  -2  10        2.93        9.37      3.67 o 
   3  -2  10      308.12      288.23     11.59 o 
   4  -2  10        0.14       -2.27      3.63 o 
   5  -2  10        0.87       -0.47      4.24 o 
  -6  -1  10       16.47       26.74      9.40 o 
  -5  -1  10       18.03       18.82      7.28 o 
  -4  -1  10       26.75       25.20      6.68 o 
  -3  -1  10      118.34      115.90      4.64 o 
  -2  -1  10        4.00        5.07      3.08 o 
  -1  -1  10      101.20      107.30      5.80 o 
   0  -1  10      428.22      422.68     12.06 o 
   1  -1  10       25.43       29.08      2.78 o 
   2  -1  10      115.69      103.81      6.77 o 
   3  -1  10       41.60       43.73      6.23 o 
   4  -1  10       63.74       66.10      8.65 o 
   5  -1  10      116.50      118.22      7.09 o 
  -7   0  10        0.82        0.15      7.05 o 
  -6   0  10      127.47      130.54     12.78 o 
  -5   0  10       13.64       28.19      9.05 o 
  -4   0  10       74.47       74.13      7.04 o 
  -3   0  10        2.08        3.82      2.00 o 
  -2   0  10       17.57       18.68      2.36 o 
  -1   0  10      383.55      372.79      9.76 o 
   0   0  10        5.33        5.79      2.01 o 
   1   0  10      105.32      100.29      5.99 o 
   2   0  10        4.25        6.72      3.02 o 
   3   0  10      526.22      510.10     12.03 o 
   4   0  10      284.50      272.70      6.79 o 
   5   0  10       28.64       27.37      3.45 o 
  -7   1  10        6.18        6.18      9.91 o 
  -6   1  10        5.28        3.34      6.35 o 
  -5   1  10       32.54       27.00      8.75 o 
  -4   1  10        0.27        3.08      3.10 o 
  -3   1  10       13.51       18.58      3.13 o 
  -2   1  10        0.05        6.51      2.20 o 
  -1   1  10       51.04       48.78      4.51 o 
   0   1  10      283.11      264.60      6.43 o 
   1   1  10      856.19      836.61     32.86 o 
   2   1  10        1.84        6.20      2.21 o 
   3   1  10       93.84       86.61      4.01 o 
   4   1  10       64.74       58.81      3.51 o 
   5   1  10       64.75       51.95      3.89 o 
  -7   2  10       39.32       30.97     11.38 o 
  -6   2  10       17.59       29.95      9.31 o 
  -5   2  10      372.90      398.33     21.99 o 
  -4   2  10      196.57      211.08      6.33 o 
  -3   2  10        0.93        2.88      2.09 o 
  -2   2  10        1.15        3.66      1.71 o 
  -1   2  10      391.43      415.43     10.08 o 
   0   2  10       81.92       86.44      4.15 o 
   1   2  10        1.10        1.44      2.15 o 
   2   2  10      109.59      104.08      4.74 o 
   3   2  10        2.33        2.11      2.05 o 
   4   2  10      102.85      100.29      5.67 o 
  -6   3  10        2.10        5.63      6.73 o 
  -5   3  10       27.69       29.83      3.00 o 
  -4   3  10      107.68      113.69      4.73 o 
  -3   3  10       15.90       14.17      3.10 o 
  -2   3  10      105.03       91.32      5.15 o 
  -1   3  10        0.82        4.39      2.42 o 
   0   3  10      128.34      139.83      6.95 o 
   1   3  10       50.66       51.14      3.65 o 
   2   3  10      125.32      123.69      5.57 o 
   3   3  10       74.32       76.75      4.88 o 
   4   3  10       22.67       24.69      6.10 o 
  -5   4  10       34.17       31.54      4.67 o 
  -4   4  10      179.81      177.39      8.10 o 
  -3   4  10       79.18       89.54      6.92 o 
  -2   4  10       10.70       15.16      4.36 o 
  -1   4  10      113.06      112.64      9.55 o 
   0   4  10      182.24      187.13     12.81 o 
   1   4  10      130.73      127.25      5.76 o 
   2   4  10      102.25       97.21      5.23 o 
   3   4  10       31.24       34.45      4.13 o 
  -5   5  10        1.18        2.12      2.99 o 
  -4   5  10       13.66       14.81      4.01 o 
  -3   5  10        4.87       10.35      3.40 o 
  -2   5  10      122.88      120.14      7.22 o 
  -1   5  10       98.91      109.43      8.52 o 
   0   5  10       44.25       59.09      6.19 o 
   1   5  10       63.75       56.50      4.80 o 
   2   5  10       33.24       30.23      4.73 o 
  -4   6  10       12.34        9.32      5.20 o 
  -3   6  10       76.91       80.41     14.78 o 
  -2   6  10       31.37       32.43      4.67 o 
  -1   6  10        2.21        1.34      2.98 o 
   0   6  10      116.37      114.95      9.51 o 
  -2  -6  11       38.11       40.23     10.36 o 
  -1  -6  11       59.60       72.03     13.17 o 
   0  -6  11       17.49       14.80      8.04 o 
   1  -6  11        0.16        0.27      4.84 o 
   2  -6  11       20.42       17.20      8.11 o 
  -4  -5  11       39.06       26.07     10.33 o 
  -3  -5  11        9.27        3.43      6.51 o 
  -2  -5  11       67.19       81.52     11.38 o 
  -1  -5  11       22.05       14.67      6.50 o 
   0  -5  11       24.81        9.41      5.65 o 
   1  -5  11       81.70       74.06      9.18 o 
   2  -5  11        0.45       -1.09      6.00 o 
   3  -5  11        8.94       21.42      7.37 o 
  -5  -4  11       23.15       24.25      9.93 o 
  -4  -4  11       35.20       42.76     12.79 o 
  -3  -4  11        0.49        2.64      3.78 o 
  -2  -4  11        5.17       15.69      4.40 o 
  -1  -4  11        7.56       21.25      5.94 o 
   0  -4  11       37.23       36.11      6.11 o 
   1  -4  11      150.65      159.72     10.50 o 
   2  -4  11       29.93       30.99      7.06 o 
   3  -4  11        0.73        0.93      4.57 o 
   4  -4  11       15.37       27.03      9.45 o 
  -5  -3  11        3.88        5.70      9.32 o 
  -4  -3  11       11.00       12.67      7.41 o 
  -3  -3  11       56.49       66.58      5.73 o 
  -2  -3  11        0.14       -1.47      2.30 o 
  -1  -3  11      227.34      219.91     10.83 o 
   0  -3  11       37.16       40.60      6.14 o 
   1  -3  11        0.51        0.65      3.15 o 
   2  -3  11       34.43       31.98      5.66 o 
   3  -3  11       72.89       87.33      8.75 o 
   4  -3  11       10.34       12.64      5.88 o 
  -6  -2  11       46.10       29.66     10.65 o 
  -5  -2  11       72.62       73.34     11.03 o 
  -4  -2  11        2.04       12.14      6.58 o 
  -3  -2  11       91.11       81.31      9.23 o 
  -2  -2  11      149.50      156.27      5.75 o 
  -1  -2  11      130.78      154.79      8.39 o 
   0  -2  11        2.16        3.27      2.46 o 
   1  -2  11       52.12       47.67      5.44 o 
   2  -2  11      140.15      143.54      9.35 o 
   3  -2  11       27.35       32.55      5.27 o 
   4  -2  11        9.31       11.70      4.93 o 
  -6  -1  11        3.39       17.07     10.50 o 
  -5  -1  11       20.94       10.76      7.29 o 
  -4  -1  11       67.60       68.05      3.84 o 
  -3  -1  11       52.16       53.87      4.01 o 
  -2  -1  11       14.20       11.73      2.81 o 
  -1  -1  11       29.32       26.10      4.00 o 
   0  -1  11       27.51       20.00      3.21 o 
   1  -1  11        0.09       -0.31      1.65 o 
   2  -1  11        0.13        4.11      4.04 o 
   3  -1  11        1.10       15.78      5.03 o 
   4  -1  11        0.09       -1.61      2.65 o 
  -6   0  11       14.15       13.66      9.97 o 
  -5   0  11       20.55       18.65      7.58 o 
  -4   0  11        0.28        2.14      1.65 o 
  -3   0  11       72.45       67.73      3.93 o 
  -2   0  11        2.69        4.12      3.27 o 
  -1   0  11       73.67       64.40      5.31 o 
   0   0  11       29.72       28.69      3.42 o 
   1   0  11       34.57       34.53      3.13 o 
   2   0  11       48.13       52.15      4.15 o 
   3   0  11       40.71       34.14      3.05 o 
   4   0  11      147.79      144.29      5.37 o 
  -6   1  11        3.93       18.21      9.93 o 
  -5   1  11        2.06        0.15      4.93 o 
  -4   1  11        0.04        5.24      2.89 o 
  -3   1  11       19.56       20.91      8.23 o 
  -2   1  11      548.28      553.67     10.34 o 
  -1   1  11      552.78      560.78     13.35 o 
   0   1  11      156.57      145.04      5.19 o 
   1   1  11      175.98      186.74     10.94 o 
   2   1  11       72.28       79.72      3.84 o 
   3   1  11      122.41      109.68      4.44 o 
   4   1  11       21.17       21.76      4.35 o 
  -5   2  11        8.70       15.82      3.42 o 
  -4   2  11       53.82       65.65      5.51 o 
  -3   2  11       47.58       45.69      3.96 o 
  -2   2  11       37.37       35.69      2.83 o 
  -1   2  11       11.09       12.40      2.95 o 
   0   2  11      155.89      152.56      5.63 o 
   1   2  11       70.08       76.55      5.60 o 
   2   2  11       18.76       19.88      3.23 o 
   3   2  11       10.22       12.95      2.88 o 
   4   2  11       10.59       11.31      3.31 o 
  -6   3  11       34.17       33.71     10.11 o 
  -5   3  11       60.87       62.85      4.36 o 
  -4   3  11        6.35       12.09      2.88 o 
  -3   3  11       25.52       23.72      3.48 o 
  -2   3  11       70.71       74.66      5.19 o 
  -1   3  11        6.16       12.93      2.91 o 
   0   3  11        8.58        6.91      4.34 o 
   1   3  11        0.40        7.90      3.17 o 
   2   3  11       80.97       81.51      6.31 o 
   3   3  11        0.01        0.98      2.33 o 
  -5   4  11        7.03       13.54      3.39 o 
  -4   4  11       56.19       57.79      5.05 o 
  -3   4  11       28.16       26.83      4.18 o 
  -2   4  11      329.23      345.79     12.19 o 
  -1   4  11       98.85       95.74      5.62 o 
   0   4  11       17.37       16.52      3.65 o 
   1   4  11        4.51        8.48      2.99 o 
   2   4  11      380.20      404.42     11.12 o 
  -5   5  11        8.87       11.72      4.93 o 
  -4   5  11      334.27      354.67     13.11 o 
  -3   5  11       57.42       52.58      5.35 o 
  -2   5  11       13.59       12.86      4.10 o 
  -1   5  11       94.83       99.36      6.26 o 
   0   5  11       14.80       14.25      3.72 o 
   1   5  11      103.61      106.17      7.05 o 
  -3   6  11        3.14        6.55      4.41 o 
  -2   6  11        4.37        6.11      3.83 o 
  -1   6  11       36.64       42.48      8.02 o 
  -1  -6  12        0.78        5.26      8.89 o 
   0  -6  12        7.29        6.70      6.94 o 
   1  -6  12       25.92       34.60     10.87 o 
  -3  -5  12        4.12       15.17     10.09 o 
  -2  -5  12        1.40       14.07      8.00 o 
  -1  -5  12       28.69       28.19      6.97 o 
   0  -5  12        4.14        6.01      6.60 o 
   1  -5  12       55.22       52.57      8.96 o 
   2  -5  12       33.29       25.03      9.41 o 
   3  -5  12       24.44       16.91      8.00 o 
  -4  -4  12       66.19       72.10     12.23 o 
  -3  -4  12        0.04        2.73      6.81 o 
  -2  -4  12       24.55       21.59      5.49 o 
  -1  -4  12        2.87        3.10      4.07 o 
   0  -4  12        0.77        1.38      3.96 o 
   1  -4  12        1.28       15.41      6.16 o 
   2  -4  12      176.03      172.71     12.44 o 
   3  -4  12       96.21       94.58     10.41 o 
  -5  -3  12       10.79        6.89      8.43 o 
  -4  -3  12       70.30       61.69     10.99 o 
  -3  -3  12        2.57        6.13      4.24 o 
  -2  -3  12        2.34       -0.18      2.25 o 
  -1  -3  12       19.91       17.24      5.80 o 
   0  -3  12       14.27        9.99      4.52 o 
   1  -3  12       37.84       39.16      6.21 o 
   2  -3  12       86.52       72.00      8.89 o 
   3  -3  12        1.16        1.40      4.49 o 
   4  -3  12        4.27       14.03      6.07 o 
  -5  -2  12       38.95       52.94     12.61 o 
  -4  -2  12        1.14       15.52      8.78 o 
  -3  -2  12        5.05        7.86      4.36 o 
  -2  -2  12        0.46       -0.27      2.66 o 
  -1  -2  12      234.81      262.86     12.06 o 
   0  -2  12      123.38      120.40      7.60 o 
   1  -2  12        0.02       -2.56      3.52 o 
   2  -2  12       20.14       18.68      4.97 o 
   3  -2  12       27.73       33.18      5.76 o 
   4  -2  12      165.01      159.86     10.49 o 
  -6  -1  12       20.49       16.59      9.45 o 
  -5  -1  12        0.18       15.44      7.48 o 
  -4  -1  12        0.03       -5.19      7.17 o 
  -3  -1  12        6.38        6.48      4.55 o 
  -2  -1  12       65.46       67.78      4.47 o 
  -1  -1  12       17.96       25.30      4.93 o 
   0  -1  12      131.95      130.51      9.80 o 
   1  -1  12        0.11        3.89      2.32 o 
   2  -1  12      262.22      252.24     10.78 o 
   3  -1  12        8.93       15.48      4.64 o 
   4  -1  12       33.05       27.82      4.64 o 
  -6   0  12        5.58        3.05      8.47 o 
  -5   0  12        0.50        1.98      7.08 o 
  -4   0  12       59.45       66.96      4.64 o 
  -3   0  12        3.08        5.36      2.24 o 
  -2   0  12       83.61       89.42      4.84 o 
  -1   0  12        0.36        2.64      2.56 o 
   0   0  12      521.80      495.47     10.31 o 
   1   0  12       21.65       24.44      3.23 o 
   2   0  12       37.63       31.28      5.05 o 
   3   0  12       37.35       38.01      3.29 o 
   4   0  12        0.12        5.23      3.13 o 
  -6   1  12       52.80       44.38     10.18 o 
  -5   1  12       39.95       31.01      9.61 o 
  -4   1  12       43.56       40.15      3.89 o 
  -3   1  12       97.68      103.41      5.10 o 
  -2   1  12       18.04       20.43      3.58 o 
  -1   1  12       15.78       17.45      2.99 o 
   0   1  12       54.18       57.02      4.56 o 
   1   1  12       65.20       57.88      4.07 o 
   2   1  12       13.92       15.94      2.96 o 
   3   1  12       53.95       48.92      4.42 o 
  -6   2  12       13.63       22.06     10.19 o 
  -5   2  12       21.23       14.15      8.04 o 
  -4   2  12        4.96        8.09      3.46 o 
  -3   2  12      107.54      117.34      5.18 o 
  -2   2  12       91.35       98.34      6.02 o 
  -1   2  12      222.92      229.35      7.62 o 
   0   2  12       60.60       64.42      5.77 o 
   1   2  12       30.69       24.31      4.01 o 
   2   2  12       88.62       87.25      5.68 o 
   3   2  12       15.62       12.60      3.18 o 
  -5   3  12       10.84       18.32      4.01 o 
  -4   3  12       95.32      106.20      6.16 o 
  -3   3  12       40.46       46.92      4.72 o 
  -2   3  12       44.59       45.71      4.05 o 
  -1   3  12        5.45        5.79      3.05 o 
   0   3  12       19.47       19.00      3.50 o 
   1   3  12      249.21      255.31      8.75 o 
   2   3  12       28.53       28.55      4.28 o 
  -5   4  12        0.20        3.56      3.48 o 
  -4   4  12        6.41        7.80      3.99 o 
  -3   4  12       41.40       38.58      4.83 o 
  -2   4  12       15.77       17.95      3.51 o 
  -1   4  12        1.22        3.52      2.74 o 
   0   4  12        6.92        8.43      3.10 o 
   1   4  12        0.17        2.30      3.61 o 
  -4   5  12        8.13        5.63      3.60 o 
  -3   5  12      116.16      126.04     11.20 o 
  -2   5  12       44.13       33.60      5.34 o 
  -1   5  12       56.42       56.86      6.18 o 
   0   5  12        0.23        7.49      6.66 o 
  -2  -5  13        0.06        4.06      7.41 o 
  -1  -5  13       21.15       23.48      8.26 o 
   0  -5  13       28.47       33.02      7.89 o 
   1  -5  13       50.90       41.19      9.11 o 
  -3  -4  13        5.90       14.60     10.01 o 
  -2  -4  13        0.86       12.34      6.37 o 
  -1  -4  13        0.03        0.50      3.56 o 
   0  -4  13        2.18        2.38      4.85 o 
   1  -4  13       57.21       64.63     10.91 o 
   2  -4  13        0.39        3.82      7.36 o 
  -4  -3  13       21.25       25.97     11.86 o 
  -3  -3  13       15.45       22.84      8.47 o 
  -2  -3  13       70.39       63.92      7.03 o 
  -1  -3  13        3.41        2.58      4.04 o 
   0  -3  13        5.03       10.58      4.90 o 
   1  -3  13       89.40       66.73      9.32 o 
   2  -3  13      163.59      150.60     10.88 o 
   3  -3  13       55.24       47.77      8.44 o 
  -5  -2  13       20.09       27.96     10.18 o 
  -4  -2  13        8.53        8.64      7.74 o 
  -3  -2  13        5.95        8.94      3.22 o 
  -2  -2  13        4.37        4.83      4.37 o 
  -1  -2  13       13.50       13.49      4.58 o 
   0  -2  13        5.51        2.37      3.94 o 
   1  -2  13       20.50       14.35      4.95 o 
   2  -2  13        2.01        1.38      3.73 o 
   3  -2  13        0.81       -3.03      4.09 o 
  -5  -1  13       17.23       14.79      8.28 o 
  -4  -1  13        4.95       15.60      8.81 o 
  -3  -1  13        0.92        0.28      3.11 o 
  -2  -1  13        0.18        2.29      3.60 o 
  -1  -1  13       54.94       53.89      6.34 o 
   0  -1  13       13.18       12.70      3.04 o 
   1  -1  13        3.40        1.93      3.13 o 
   2  -1  13        0.04        1.37      3.16 o 
   3  -1  13        7.63       19.57      6.01 o 
  -5   0  13        1.23       -2.58      6.30 o 
  -4   0  13        4.54        6.64      2.71 o 
  -3   0  13       75.61       76.15      5.11 o 
  -2   0  13      236.19      218.84      8.86 o 
  -1   0  13      103.75      106.16      6.60 o 
   0   0  13       89.41       80.73      5.02 o 
   1   0  13        5.05        9.38      3.00 o 
   2   0  13       62.55       58.36      4.35 o 
   3   0  13       27.52       21.86      4.54 o 
  -5   1  13        3.84        5.44      8.10 o 
  -4   1  13       10.26       15.05      2.94 o 
  -3   1  13        6.71       10.42      4.77 o 
  -2   1  13        4.66        6.67      3.81 o 
  -1   1  13       60.06       54.82      4.45 o 
   0   1  13       92.49       90.92      9.68 o 
   1   1  13      230.03      215.13      7.58 o 
   2   1  13       42.49       38.07      4.88 o 
   3   1  13       62.25       61.60      5.13 o 
  -5   2  13       66.99       59.05      8.94 o 
  -4   2  13       29.61       27.50      3.50 o 
  -3   2  13       22.22       20.02      3.87 o 
  -2   2  13       10.68       14.05      3.65 o 
  -1   2  13       26.58       27.90      4.05 o 
   0   2  13        6.71        7.41      3.29 o 
   1   2  13       82.29       71.96      5.20 o 
   2   2  13        1.21        8.09      6.02 o 
  -4   3  13       10.43        7.29      3.50 o 
  -3   3  13      237.35      256.43     11.16 o 
  -2   3  13       43.53       52.57      4.71 o 
  -1   3  13       18.69       21.64      3.59 o 
   0   3  13       18.56       28.30      3.93 o 
   1   3  13      142.61      150.84      6.90 o 
   2   3  13      105.16      117.06      6.62 o 
  -4   4  13       44.57       41.62      6.10 o 
  -3   4  13        7.01        8.96      3.95 o 
  -2   4  13      112.54      108.24     10.43 o 
  -1   4  13        2.66       -0.52      2.96 o 
   0   4  13        4.71        4.81      3.59 o 
  -2  -4  14        5.47        3.68      5.42 o 
  -1  -4  14        0.25       10.38      6.80 o 
   0  -4  14       20.13       27.30      7.76 o 
   1  -4  14        2.22       -0.59      5.15 o 
  -3  -3  14        3.22       11.12      4.94 o 
  -2  -3  14       14.06       16.80      5.81 o 
  -1  -3  14       41.70       33.07      6.36 o 
   0  -3  14       35.51       22.95      6.35 o 
   1  -3  14        1.33       10.12      5.63 o 
   2  -3  14       81.25       73.88     10.02 o 
  -4  -2  14       57.59       57.04     13.91 o 
  -3  -2  14       39.99       38.96      4.38 o 
  -1  -2  14       45.33       51.33      6.67 o 
   0  -2  14        4.68        8.53      4.63 o 
   1  -2  14      168.96      142.01     10.27 o 
   2  -2  14        1.76       -3.77      5.37 o 
  -4  -1  14        3.65        0.67      6.00 o 
  -3  -1  14       12.35       17.52      3.65 o 
  -2  -1  14       11.90       17.37      5.03 o 
  -1  -1  14       19.50       19.94      4.55 o 
   0  -1  14        1.64        1.68      2.59 o 
   1  -1  14        4.03        7.57      4.02 o 
   2  -1  14       20.44       15.19      5.27 o 
  -5   0  14        3.57        0.11      5.05 o 
  -4   0  14       28.77       25.53      4.18 o 
  -3   0  14        0.59        2.81      3.11 o 
  -1   0  14        2.75        8.54      4.39 o 
   0   0  14        5.47        8.86      5.36 o 
   1   0  14       15.90       22.22      3.83 o 
   2   0  14       99.60       92.15      8.25 o 
  -5   1  14       63.45       63.19     12.86 o 
  -4   1  14       33.49       39.61      8.74 o 
  -3   1  14      186.62      175.81      7.48 o 
  -2   1  14       25.13       25.72      4.49 o 
  -1   1  14       96.58       88.62      5.83 o 
   0   1  14        4.90        8.27      3.25 o 
   1   1  14       64.16       63.63      5.28 o 
   2   1  14       36.14       38.16      9.31 o 
  -4   2  14       33.85       36.54      4.76 o 
  -3   2  14       48.53       42.02      5.10 o 
  -2   2  14       30.94       30.29      3.92 o 
  -1   2  14       14.58       12.75      3.33 o 
   0   2  14      100.82      108.06      8.10 o 
   1   2  14       13.80       10.50      4.17 o 
  -3   3  14        0.06       -1.71      3.14 o 
  -2   3  14        0.47       14.79      8.87 o 
  -1   3  14       22.19       20.83      4.30 o 
   0   3  14        0.11       -0.68      2.57 o 
  -2   4  14        0.23       -5.00      8.31 o 
  -2  -3  15        0.01        1.83      4.44 o 
  -1  -3  15        2.38       12.72      5.96 o 
   0  -3  15       21.80       24.71      7.16 o 
  -3  -2  15        0.56        5.17      8.96 o 
  -2  -2  15       77.98       84.02      9.29 o 
  -1  -2  15       39.78       35.39      6.47 o 
   0  -2  15        0.02        0.06      3.73 o 
   1  -2  15        0.07        1.62      4.21 o 
  -3  -1  15       92.84       88.63      5.89 o 
  -2  -1  15       19.05       17.42      4.49 o 
  -1  -1  15       44.78       42.68      4.74 o 
   0  -1  15        1.02        7.75      4.26 o 
   1  -1  15       31.19       28.61      6.10 o 
  -4   0  15       10.86       10.76      8.89 o 
  -3   0  15        4.42        0.27      2.08 o 
  -2   0  15        1.27        0.16      3.21 o 
  -1   0  15       20.14       22.68      4.58 o 
   0   0  15       94.52       89.78      6.18 o 
   1   0  15       20.01       13.43      4.81 o 
  -4   1  15        2.11       10.34      4.63 o 
  -3   1  15        1.21        4.14      3.45 o 
  -2   1  15       71.71       68.15      7.47 o 
  -1   1  15        1.75        9.51      3.60 o 
   0   1  15        6.39        5.34      7.80 o 
   1   1  15        0.91       19.51      6.65 o 
  -3   2  15       62.33       58.36      6.05 o 
  -2   2  15        1.58        0.75      2.46 o 
  -1   2  15        1.23        3.10      2.99 o 
   0   2  15        3.79        7.91      4.28 o 
  -1  -1  16        1.13       -1.01      3.95 o 
  -2   0  16       22.31       19.66      6.25 o 
  -1   0  16        5.13        7.73      5.39 o 
                                                 
